# Supplementary material for: A behavioral economic risk aversion experiment in the context of the COVID-19 pandemic
Source: PLoS One. 2021 Jan 19;16(1):e0245261. doi: 10.1371/journal.pone.0245261 (PMC7815159; doi:10.1371/journal.pone.0245261)
Supplement: S1 Data — (CSV) [file pone.0245261.s002.csv]

	ResponseId	k full salary	k half salary	Risk perception	k half salary (adjusted)	k full salary (adjusted)	Extreme RT	Extreme RA	Financial Health	Household income range	Unemployment	Retirement	Education	Sex	Age range	COVID-19 risk group	Flu-like symptoms	COVID-19 contact	COVID19 Contamination	COVID19 Diagnosis	COVID19 Relative	COVID19 Closeness	Health Professional
1	R_0eQ47OohBJohdK1	0	0	0.05	0	0	0	1	1	2	1	0	3	men	2	0	0	0	0	0	0	0	0
2	R_0H7AOtwTnsGErVn	0.5	0.5	0.24	0.12	0.12	0	0	1	6	0	0	3	woman	3	0	0	0	0	0	0	0	0
3	R_0jOTPZyAn5UXB0l	0.5	0.25	0.2	0.05	0.1	0	0	0	4	0	0	1	woman	2	0	0	2	1	0	0	1	0
4	R_0Mxxy3LKFYYKYLf	0	0	0.1	0	0	0	1	0.705	6	0	0	3	woman	5	1	0	0	0	0	0	0	1
5	R_0NyPsqqNadizz21	0.8	0.65	0.1	0.065	0.08	0	0	0.95	1	0	0	2	men	1	0	0	0	0	0	0	0	0
6	R_0ofTgzf7DvWmR5n	0.15	0.1	0.18	0.018	0.027	0	0	0.62	2	0	0	1	woman	1	0	0	0	0	0	0	0	0
7	R_0oiRn2q8sDxImpX	0.65	0.65	0.1	0.065	0.065	0	0	0.9	6	0	0	3	men	5	0	0	0	0	0	0	0	0
8	R_0qgoQjYnvxw7rcR	0.15	0.15	0.2	0.03	0.03	0	0	0.95	6	0	0	2	woman	1	0	0	0	0	0	0	0	0
9	R_0v5Mdw4Q2H8fJLP	0	0	0.99	0	0	0	1	0.495	4	0	0	3	woman	4	1	0	0	0	0	0	0	1
10	R_10ACKQKZvqJ0aMQ	0.1	0.1	0.1	0.01	0.01	0	0	1	6	0	0	3	woman	5	0	0	1	0	0	1	0	0
11	R_10BPNTGB6XPpY5h	0.65	0.35	0.1	0.035	0.065	0	0	0.36	1	0	0	1	woman	3	0	1	0	0	0	0	0	0
12	R_10Nnb35zpciivoa	0	0	0.5	0	0	0	1	0.98	6	0	0	3	woman	4	0	0	0	0	0	0	0	0
13	R_10OzJoJ8BkE9dSg	0	0	0.78	0	0	0	1	0.495	5	0	0	3	men	5	1	0	0	0	0	0	0	0
14	R_10r6MYKx7wUvPMR	0.8	0.8	0.2	0.16	0.16	1	0	0.755	6	0	0	2	woman	3	0	0	0	0	0	0	0	0
15	R_110L0qibdEA39eX	0.65	0.35	1	0.35	0.65	0	0	0.205	2	0	0	2	woman	3	1	0	0	0	0	0	0	0
16	R_111PYE7w5I5aWjD	0.35	0.15	0.5	0.075	0.175	0	0	0.75	4	0	0	1	woman	4	0	0	1	0	0	0	1	1
17	R_116qdgxQeN4LMgB	0.25	0.25	0.1	0.025	0.025	0	0	1	6	0	0	2	men	2	0	0	0	0	0	0	0	0
18	R_11bhXU5BJtqRbas	0.35	0.35	0.3	0.105	0.105	0	0	0	3	0	0	3	woman	2	0	0	0	0	0	0	0	0
19	R_11ijLYNgPrUuoHq	0	0	0.1	0	0	0	1	0.505	6	0	0	3	men	4	0	0	0	0	0	0	0	0
20	R_11WOjEQR5WoYja4	0	0	0.3	0	0	0	1	0.4	6	0	0	3	men	4	0	1	0	0	0	0	0	0
21	R_11Yn7q0PTpLDqb3	0.8	0.65	0.03	0.0195	0.024	0	0	0.185	2	0	0	3	woman	3	0	0	0	0	0	0	0	1
22	R_11ZNX9RkFG7cs1u	0.05	0	0	0	0	0	0	0.305	4	0	0	3	woman	3	0	0	0	0	0	0	0	0
23	R_12aKbNdiddWbyJY	0.8	0.8	0.75	0.6	0.6	1	0	0.53	6	0	0	2	woman	5	1	0	3	0	1	1	1	1
24	R_12c2rnA9DpUlbQE	0.15	0.1	0.65	0.065	0.0975	0	0	0.665	5	0	0	2	woman	2	1	0	0	0	0	0	0	1
25	R_12DcSIBDloD55Vb	0	0	0.5	0	0	0	1	0.275	3	0	0	3	woman	4	0	0	0	0	0	0	0	0
26	R_12EbCwmd8u6J9fZ	0.8	0.5	0	0	0	0	0	1	6	0	0	3	men	2	0	0	0	0	0	0	0	0
27	R_12EHSgfsRh7flJe	0	0	0.5	0	0	0	1	0	1	0	0	3	woman	2	0	0	1	0	0	1	0	0
28	R_12FOxKTjEeGur1B	0	0	0.33	0	0	0	1	0.71	4	0	0	3	men	2	0	1	0	0	0	0	0	1
29	R_12FqLXvSy2pEkgs	0.8	0.8	0.1	0.08	0.08	1	0	0.3	6	0	0	2	woman	2	0	0	0	0	0	0	0	0
30	R_12MDFnegx7TZAJz	0.15	0.15	0.5	0.075	0.075	0	0	0.905	1	0	0	3	woman	2	0	0	0	0	0	0	0	1
31	R_12MyNOmu5nHpXS8	0	0	0.33	0	0	0	1	0.54	3	0	0	2	woman	4	0	1	0	0	0	0	0	1
32	R_12qXd0aXuRKExDf	0.1	0.05	0.62	0.031	0.062	0	0	0.125	1	0	0	2	woman	3	1	0	1	0	0	0	1	1
33	R_12xnEoWpfK5oKyP	0.65	0.35	0.4	0.14	0.26	0	0	0.6	1	0	0	2	woman	1	0	0	0	0	0	0	0	1
34	R_1A1GvTJla6qSKat	0.15	0.15	0.01	0.0015	0.0015	0	0	1	6	0	0	1	men	1	0	0	0	0	0	0	0	0
35	R_1BRRZ0S8aN7btYu	0.15	0.05	0.75	0.0375	0.1125	0	0	0.81	5	0	0	1	woman	1	1	0	0	0	0	0	0	0
36	R_1BVZKAXvG9YTnM9	0.1	0.05	0.5	0.025	0.05	0	0	0.05	5	0	0	3	woman	2	1	0	1	0	0	0	1	1
37	R_1C0UF82SwWRikQ9	0	0	0.24	0	0	0	1	0.75	1	0	0	2	woman	2	0	0	0	0	0	0	0	0
38	R_1C10fDKBT4ESFoX	0.05	0	0.7	0	0.035	0	0	0.15	1	0	0	3	woman	4	2	0	0	0	0	0	0	1
39	R_1C9CWzuq5KEAIrB	0	0	0.51	0	0	0	1	0.15	4	0	0	3	woman	3	0	0	0	0	0	0	0	0
40	R_1Cd3U9QUXRaoB5P	0.8	0.8	0.04	0.032	0.032	1	0	0.88	6	0	0	3	woman	2	0	0	3	1	1	0	1	1
41	R_1Cd7p49PeKzoIIe	0.1	0.05	0.84	0.042	0.084	0	0	0.67	3	0	0	3	woman	2	1	0	0	0	0	0	0	1
42	R_1CfhSxGgtnpHaoz	0	0	0.05	0	0	0	1	0.225	1	0	0	2	woman	2	0	0	0	0	0	0	0	1
43	R_1CJcJ7x0NtgoF2C	0.65	0.5	0.5	0.25	0.325	0	0	0.15	4	0	0	3	woman	2	0	1	0	0	0	0	0	0
44	R_1CpXSCCHbrEStyp	0	0	0.23	0	0	0	1	0.015	2	1	0	3	woman	4	0	0	0	0	0	0	0	0
45	R_1Cscc0Is22FxQai	0.15	0.1	0.8	0.08	0.12	0	0	0.5	6	0	0	3	woman	4	1	0	2	0	0	1	1	1
46	R_1cSs08ZgT9WvMS2	0.8	0.8	0.1	0.08	0.08	1	0	0.9	4	0	0	3	men	2	0	0	1	0	0	1	0	1
47	R_1cUDG42eBcabYDM	0.25	0.25	0.48	0.12	0.12	0	0	0.66	4	0	0	3	woman	4	0	0	0	0	0	0	0	0
48	R_1cUHPR7ZXFvi9I4	0	0	0.25	0	0	0	1	0.8	5	0	0	2	woman	1	0	0	0	0	0	0	0	0
49	R_1CvvwWYJzdYReqZ	0.15	0.25	0.2	0.05	0.03	0	0	0.875	6	0	0	1	woman	1	0	0	0	0	0	0	0	0
50	R_1cXMFvTb9CuDtwp	0.05	0	0.5	0	0.025	0	0	0.125	1	0	0	2	woman	1	0	0	0	0	0	0	0	1
51	R_1cYNEUd9r0F76r5	0.1	0.1	0.2	0.02	0.02	0	0	0.5	6	0	0	3	men	5	1	0	0	0	0	0	0	1
52	R_1daaZtH9le04EXP	0.35	0	0.23	0	0.0805	0	0	0.65	6	0	0	2	men	4	0	0	0	0	0	0	0	0
53	R_1daZI9lo6cWtwVV	0.8	0.8	0.45	0.36	0.36	1	0	0.25	5	0	0	3	woman	4	1	1	2	0	0	1	1	0
54	R_1DBaLvZndom23IV	0.15	0.15	0.09	0.0135	0.0135	0	0	0.985	5	0	0	2	woman	4	0	0	0	0	0	0	0	0
55	R_1dDYs2UFnmJoNSG	0.65	0.5	0.03	0.015	0.0195	0	0	0.93	6	0	0	3	men	4	0	0	0	0	0	0	0	1
56	R_1dE6uOiCsgZWa8M	0	0.05	0.11	0.0055	0	0	1	0.985	5	0	0	3	men	4	0	0	0	0	0	0	0	0
57	R_1dETfKFCxFyglcP	0.05	0	0.24	0	0.012	0	0	0.085	1	0	0	2	woman	1	0	0	0	0	0	0	0	0
58	R_1dHtQEpJEM7GYld	0.35	0.35	1	0.35	0.35	0	0	0.28	1	0	0	2	men	2	1	0	1	0	0	1	0	0
59	R_1DIRXbA3InX6PJa	0.1	0.05	0.5	0.025	0.05	0	0	1	6	0	0	3	woman	3	1	0	0	0	0	0	0	0
60	R_1dLU4qnlzRjIwoc	0.65	0.5	0.25	0.125	0.1625	0	0	0.51	4	0	0	1	men	1	0	0	0	0	0	0	0	0
61	R_1DMCo7M2WQnO7IU	0.8	0.8	0.05	0.04	0.04	1	0	0.075	5	0	0	3	men	3	0	0	0	0	0	0	0	1
62	R_1dmeFVLv02h6iDa	0	0	0.25	0	0	0	1	0.875	4	0	0	1	woman	1	0	0	0	0	0	0	0	0
63	R_1dmJKf2EnzxEd2S	0.8	0.8	0.5	0.4	0.4	1	0	0	2	0	0	2	woman	1	0	0	1	0	0	1	0	0
64	R_1dMkmpGh7sAlFgW	0	0	0.71	0	0	0	1	0.71	4	0	0	2	woman	5	1	0	0	0	0	0	0	0
65	R_1dmqySPTxsgAbln	0.65	0.65	0.51	0.3315	0.3315	0	0	0.875	6	0	0	3	woman	2	0	0	0	0	0	0	0	0
66	R_1dNaz93y0jbMH2C	0.25	0.05	0.55	0.0275	0.1375	0	0	0.56	2	0	0	2	woman	4	1	0	3	0	1	1	1	1
67	R_1dnUtDR727DrKht	0.8	0.8	0.22	0.176	0.176	1	0	0.005	2	0	0	2	woman	5	0	0	0	0	0	0	0	0
68	R_1DRUdvbsXPzbE04	0.8	0.8	0.5	0.4	0.4	1	0	0.4	5	0	0	2	woman	2	1	0	1	0	0	0	1	1
69	R_1DZq2z1DzQCckGZ	0.25	0.05	0.8	0.04	0.2	0	0	0.75	2	0	0	1	woman	1	2	0	0	0	0	0	0	0
70	R_1DZTviALVmw6vHd	0	0	0.2	0	0	0	1	0	1	0	0	2	woman	1	0	1	0	0	0	0	0	0
71	R_1E42YtDCygxTcnF	0.25	0.15	0.3	0.045	0.075	0	0	1	5	0	0	3	woman	3	0	0	0	0	0	0	0	0
72	R_1E4C3ruTwKSa0Az	0.8	0.8	0.09	0.072	0.072	1	0	0.705	6	0	0	3	woman	2	0	0	0	0	0	0	0	1
73	R_1E4F8eoIQB8nzYA	0.35	0.05	0.15	0.0075	0.0525	0	0	0.6	4	0	0	3	men	3	0	0	0	0	0	0	0	0
74	R_1EbsvHhofGbubiB	0.8	0.65	0.1	0.065	0.08	0	0	0.535	1	0	0	2	woman	1	0	0	0	0	0	0	0	1
75	R_1EchcquAXBpO44E	0.35	0.35	0.1	0.035	0.035	0	0	1	5	0	0	1	woman	1	0	0	0	0	0	0	0	0
76	R_1eCYOUb2MzrKwQT	0.8	0.8	0.02	0.016	0.016	1	0	0.505	6	0	0	2	woman	3	0	0	0	0	0	0	0	1
77	R_1Ed27BOvtzqj92D	0	0.05	0.34	0.017	0	0	1	0.315	6	0	0	3	men	4	0	0	0	0	0	0	0	0
78	R_1Eh4NaXAcJbAJrq	0.25	0.25	0.11	0.0275	0.0275	0	0	0.97	3	0	0	2	woman	3	0	0	0	0	0	0	0	0
79	R_1eKavzhgx0waOGx	0.15	0.05	0.2	0.01	0.03	0	0	0.34	2	1	0	2	men	1	0	0	1	0	0	1	0	0
80	R_1ELE935CKJPr1Sx	0	0	0.4	0	0	0	1	0	6	0	0	3	woman	5	0	0	1	1	0	0	0	1
81	R_1eLFiUuwMvyK8bF	0	0	0.2	0	0	0	1	0.9	6	0	0	1	woman	1	1	0	0	0	0	0	0	1
82	R_1eLRPHeBXJteH0n	0.35	0.35	0.2	0.07	0.07	0	0	0.505	4	0	0	3	woman	4	0	0	0	0	0	0	0	1
83	R_1ePhar5Oafj9UVX	0.5	0.5	0.21	0.105	0.105	0	0	0.375	4	0	0	2	woman	3	0	0	2	1	0	0	1	1
84	R_1er5Lwjcjzs1hJD	0.15	0	0.76	0	0.114	0	0	0.325	2	0	0	3	men	4	3	0	0	0	0	0	0	0
85	R_1eW5HLBMOCGAx13	0	0	0.72	0	0	0	1	0.215	1	0	0	2	woman	2	1	0	0	0	0	0	0	0
86	R_1EWFTnZFdEDAXFI	0	0	0.7	0	0	0	1	0.045	1	0	0	2	woman	1	0	0	0	0	0	0	0	1
87	R_1f3CPCxLVuiAbqG	0.8	0.8	0.03	0.024	0.024	1	0	0.5	1	0	0	2	woman	1	0	0	0	0	0	0	0	0
88	R_1F53petoOZzh8oP	0.35	0.35	0.25	0.0875	0.0875	0	0	0.985	4	0	0	2	woman	1	0	0	0	0	0	0	0	1
89	R_1f6EEdQYITwTOc6	0.8	0.8	0.22	0.176	0.176	1	0	0.18	3	0	0	1	woman	4	0	0	0	0	0	0	0	0
90	R_1F9h7eVk77fbYsw	0	0	1	0	0	0	1	0.02	3	0	0	3	woman	3	2	0	1	0	0	1	0	0
91	R_1FDMr783lPW0bCO	0.25	0.25	0.7	0.175	0.175	0	0	0.45	3	0	0	2	woman	1	1	0	2	1	0	1	0	0
92	R_1FetJFyHZQwp4Fs	0.35	0.25	0.48	0.12	0.168	0	0	0.205	4	0	0	2	woman	5	2	0	0	0	0	0	0	0
93	R_1FExtWWS32SAL8C	0.15	0.1	0.2	0.02	0.03	0	0	0.335	3	0	0	2	woman	1	0	1	0	0	0	0	0	1
94	R_1ff3OS1NMA7jgVU	0.8	0.8	0.51	0.408	0.408	1	0	0.48	4	0	0	3	woman	3	1	0	2	0	0	1	1	1
95	R_1FfUxHeQULsmVGw	0.8	0.8	0.7	0.56	0.56	1	0	0.5	6	0	0	3	woman	1	1	0	0	0	0	0	0	1
96	R_1fiVdCtgbtjB7ya	0.65	0.65	0.7	0.455	0.455	0	0	0.15	6	0	0	3	men	2	1	0	0	0	0	0	0	0
97	R_1FJngSkPKQu9cyD	0.35	0.25	0.2	0.05	0.07	0	0	0.85	6	0	0	3	men	2	0	0	2	0	0	1	1	0
98	R_1FKgOFzxWQWOOXh	0	0	0.22	0	0	0	1	0.49	1	0	0	3	woman	3	0	0	0	0	0	0	0	0
99	R_1fkh843O7O2ZL9p	0	0	0.3	0	0	0	1	0.65	4	0	0	3	woman	3	0	0	0	0	0	0	0	0
100	R_1fkLQQo7BRoVqF9	0.05	0.05	1	0.05	0.05	0	0	0.26	2	1	0	2	woman	2	1	0	1	1	0	0	0	0
101	R_1Fky0hvRK0KdZIz	0.35	0.25	0	0	0	0	0	1	5	0	0	3	men	2	0	0	1	0	0	1	0	0
102	R_1FnBsf0O8WCQCqK	0.8	0.8	0.3	0.24	0.24	1	0	0.15	3	0	0	2	woman	1	0	0	0	0	0	0	0	0
103	R_1FQVVxg9I2JhiUO	0	0	0.1	0	0	0	1	0.85	6	0	0	3	men	5	1	0	0	0	0	0	0	1
104	R_1Fs7alsfxYVFplJ	0	0	0.75	0	0	0	1	0.9	6	0	0	3	men	5	2	0	0	0	0	0	0	0
105	R_1FzYOMKWCkMoRTY	0.65	0.5	0.52	0.26	0.338	0	0	0.645	4	0	0	2	woman	3	0	0	0	0	0	0	0	0
106	R_1g1KOtjo1pLF4Ga	0	0	0.1	0	0	0	1	0.955	3	0	0	2	men	4	0	0	2	0	1	1	0	0
107	R_1G5A4AExoz6HZ1n	0.8	0.8	0.1	0.08	0.08	1	0	0.275	3	0	0	2	woman	3	0	0	1	0	0	0	1	1
108	R_1GBmPhpmyLENNbF	0.8	0.8	0.01	0.008	0.008	1	0	0.125	3	0	0	2	woman	1	0	0	0	0	0	0	0	1
109	R_1gCrqQiR5Df8cyP	0.05	0	0	0	0	0	0	0.99	1	0	0	3	woman	2	0	0	0	0	0	0	0	0
110	R_1gd9YiaxZwvlxUr	0.65	0.65	0.25	0.1625	0.1625	0	0	1	5	0	0	3	woman	2	0	0	0	0	0	0	0	1
111	R_1gdMdcRJqO3j4AE	0.05	0	0.8	0	0.04	0	0	0.45	6	0	0	3	woman	4	1	0	1	0	1	0	0	1
112	R_1ge9apobVSLP8vs	0.35	0.35	0.25	0.0875	0.0875	0	0	0.255	5	0	0	3	woman	2	0	0	2	0	0	1	1	1
113	R_1geCPXcIEmSgAPR	0	0	0.7	0	0	0	1	0.995	6	1	0	2	woman	5	2	0	0	0	0	0	0	0
114	R_1geimudjKhIWLSY	0.8	0.65	0.5	0.325	0.4	0	0	0.065	3	0	0	1	woman	1	0	1	0	0	0	0	0	1
115	R_1gFPiVmLgzQQya7	0	0	0.03	0	0	0	1	0.585	4	0	0	3	woman	3	0	0	0	0	0	0	0	0
116	R_1gIncUZWcnnQd36	0.1	0	0.89	0	0.089	0	0	0.05	5	0	0	3	woman	5	1	0	0	0	0	0	0	0
117	R_1GJHpFZtcopRSLh	0.5	0.65	0.14	0.091	0.07	0	0	0.37	5	0	0	3	men	3	0	1	2	1	0	0	1	0
118	R_1gjqeAT8JPun9V3	0.5	0.15	0.5	0.075	0.25	0	0	0.2	2	0	0	2	woman	2	0	0	0	0	0	0	0	0
119	R_1gLyxlAJwzmSwKT	0.35	0.25	1	0.25	0.35	0	0	0.005	2	0	0	2	woman	2	1	0	0	0	0	0	0	0
120	R_1gM7W93dTH5o2bt	0.35	0.35	0.5	0.175	0.175	0	0	0.25	1	0	0	2	woman	3	2	1	1	0	0	1	0	0
121	R_1GN7wXZttQbufgI	0.05	0	1	0	0.05	0	0	0	1	1	0	3	woman	2	1	0	0	0	0	0	0	0
122	R_1gneOd2G89jktrb	0	0	0.5	0	0	0	1	0.3	4	0	0	2	woman	1	0	0	0	0	0	0	0	1
123	R_1go1zIgfwu2zbpA	0.5	0.5	0.32	0.16	0.16	0	0	0.52	4	0	0	3	woman	2	0	0	2	1	0	1	0	1
124	R_1gOP1xagdwuywcX	0.5	0	0.3	0	0.15	0	0	0.9	1	0	0	3	men	2	0	0	0	0	0	0	0	0
125	R_1GOZ6bdGtuRAvw1	0.5	0.5	0.4	0.2	0.2	0	0	0.5	2	0	0	2	woman	3	1	0	1	0	0	1	0	1
126	R_1GTu2Y2GFbSRfZ0	0.65	0.5	0.2	0.1	0.13	0	0	0.45	3	0	0	3	woman	2	0	0	1	1	0	0	0	1
127	R_1GV1UIqCdo6NuFR	0.8	0.8	1	0.8	0.8	1	0	0.47	6	0	0	3	men	5	2	0	0	0	0	0	0	0
128	R_1Gvj6UciqlYkU7p	0	0	0.1	0	0	0	1	0.635	2	0	0	3	men	2	1	0	0	0	0	0	0	0
129	R_1GVyhgZPuSyD9AP	0	0	0.57	0	0	0	1	0.355	4	0	0	3	woman	4	1	0	0	0	0	0	0	0
130	R_1GwXs44vnva6YY0	0.35	0.5	0.5	0.25	0.175	0	0	0	1	0	0	2	woman	1	0	0	0	0	0	0	0	0
131	R_1GxnanMxdItP7Es	0.8	0.8	0.75	0.6	0.6	1	0	0.24	3	0	0	3	woman	3	0	0	0	0	0	0	0	1
132	R_1GZ8B2IWmNAamO8	0	0	0.3	0	0	0	1	0.555	1	0	0	1	woman	5	0	0	1	0	0	1	0	0
133	R_1H6oC2eK6vdGerY	0	0	0.7	0	0	0	1	0.9	6	0	0	3	woman	3	1	0	1	0	0	1	0	1
134	R_1H6RoBZ6ZVgj8f6	0	0	0.2	0	0	0	1	0.75	5	0	0	3	woman	3	1	0	0	0	0	0	0	1
135	R_1H8Etmxa11da8Ch	0.5	0.65	0.42	0.273	0.21	0	0	1	6	0	0	3	woman	5	1	0	1	0	1	0	0	0
136	R_1hA5n8gNEqX8EQS	0.8	0.8	0.1	0.08	0.08	1	0	0.37	2	0	0	3	woman	2	0	1	2	1	0	0	1	1
137	R_1HcJAA5egiYcbUW	0.8	0.8	0.19	0.152	0.152	1	0	0.7	5	0	0	3	woman	2	0	0	0	0	0	0	0	1
138	R_1HhHay7pKcNF6PG	0.35	0.25	0.29	0.0725	0.1015	0	0	0.975	4	0	0	3	woman	2	0	0	0	0	0	0	0	0
139	R_1HnKafRI9f58DUf	0	0	0.51	0	0	0	1	0.76	2	0	0	3	woman	4	0	0	0	0	0	0	0	0
140	R_1HpJp2vHL8iconb	0.5	0.5	0.75	0.375	0.375	0	0	0.415	5	0	0	1	men	5	1	0	0	0	0	0	0	0
141	R_1HqmDQQja935Ovu	0.8	0.35	0.5	0.175	0.4	0	0	0.235	2	0	0	3	woman	3	0	0	0	0	0	0	0	0
142	R_1hRPK7NevmhJ0Mo	0.65	0.8	0.1	0.08	0.065	1	0	0.985	2	0	0	2	men	4	0	0	1	0	0	1	0	0
143	R_1hTosdQji4At2no	0.25	0.25	0.2	0.05	0.05	0	0	0	1	0	0	2	men	1	0	0	0	0	0	0	0	0
144	R_1hWRRuND4RJX1kw	0.8	0.8	0.5	0.4	0.4	1	0	0	5	0	0	2	men	4	0	0	0	0	0	0	0	0
145	R_1hZvwAh1D5myta4	0.8	0.8	0	0	0	1	0	0.255	6	0	0	2	men	2	0	0	0	0	0	0	0	0
146	R_1i23fBa8idj9clo	0.15	0.15	0.2	0.03	0.03	0	0	0.4	6	0	0	2	woman	3	0	0	0	0	0	0	0	0
147	R_1i3Ww3XB6RLG8rp	0.65	0.25	0.5	0.125	0.325	0	0	0.3	1	0	0	2	woman	1	0	0	0	0	0	0	0	1
148	R_1i4GmD9rVMiuK9n	0.8	0.8	0.2	0.16	0.16	1	0	0.15	4	0	0	3	woman	2	0	0	1	1	0	0	0	1
149	R_1I4zBJ9caupdop2	0.35	0	0.37	0	0.1295	0	0	0.785	5	0	0	3	woman	5	1	1	0	0	0	0	0	1
150	R_1I9Hg3q90CcAG1H	0.35	0.15	0.49	0.0735	0.1715	0	0	0.51	1	0	0	1	woman	2	1	0	0	0	0	0	0	0
151	R_1ibzqjGhqXe8in4	0.65	0.65	0.5	0.325	0.325	0	0	0.375	3	0	0	3	woman	3	0	0	0	0	0	0	0	0
152	R_1IcUjH3OO3Gu6IY	0.1	0.05	0.1	0.005	0.01	0	0	0.675	2	0	0	2	men	1	0	0	0	0	0	0	0	0
153	R_1ig0pnIdambFtFk	0	0	0.53	0	0	0	1	0.235	4	0	0	2	men	5	1	0	0	0	0	0	0	1
154	R_1igLIrPrv4VK0mk	0.1	0	0.5	0	0.05	0	0	0	5	0	0	3	woman	2	0	0	0	0	0	0	0	1
155	R_1IhmqtQKY7XRouF	0.1	0.1	0.5	0.05	0.05	0	0	0.5	4	0	0	3	woman	2	0	0	1	0	0	0	1	0
156	R_1IKO2aCmikX7Xtf	0	0	0.85	0	0	0	1	0.5	2	0	0	1	woman	5	1	0	0	0	0	0	0	0
157	R_1inz8AxeouFY581	0.05	0	0.41	0	0.0205	0	0	0.19	2	0	0	2	woman	4	0	0	3	1	0	1	1	0
158	R_1IQs4ge7oxhDUba	0.1	0.05	0.2	0.01	0.02	0	0	0.625	2	0	0	2	woman	1	0	0	0	0	0	0	0	1
159	R_1irIvVWa8shDBsV	0.25	0.15	0.1	0.015	0.025	0	0	0.225	2	0	0	1	men	3	0	0	1	0	0	0	1	1
160	R_1IrNLGkt7Awkguv	0.5	0.5	1	0.5	0.5	0	0	0.4	6	0	0	2	woman	1	0	0	1	0	0	0	1	0
161	R_1IsowQHaWERRwrd	0.5	0.15	0.5	0.075	0.25	0	0	0.3	2	1	0	2	men	2	0	0	0	0	0	0	0	0
162	R_1It0qLJzFnpFzJh	0.5	0.5	0.2	0.1	0.1	0	0	0.3	2	0	0	3	woman	1	0	0	0	0	0	0	0	0
163	R_1IYplPWMIHZdt2d	0.05	0	1	0	0.05	0	0	0.33	2	0	0	2	woman	1	1	1	0	0	0	0	0	0
164	R_1IZrEGmwEHpFKkX	0	0	0.5	0	0	0	1	0.315	5	0	0	3	woman	4	0	0	1	0	0	0	1	1
165	R_1IzWDkcWaR3YB3k	0	0	0.47	0	0	0	1	0.71	5	0	0	3	woman	4	0	0	0	0	0	0	0	0
166	R_1j6Ae9HyeHsSBVx	0.15	0.05	0.75	0.0375	0.1125	0	0	0	3	0	0	1	men	2	0	0	0	0	0	0	0	0
167	R_1j6wmMkrcnv3ZF6	0.8	0.8	0.65	0.52	0.52	1	0	0.99	6	0	0	2	woman	1	0	0	1	0	1	0	0	1
168	R_1jAQZMAQWDOzlAE	0	0	0.22	0	0	0	1	0.385	2	0	0	1	woman	1	0	1	0	0	0	0	0	1
169	R_1JDue79XSykDRfy	0.8	0.8	0.9	0.72	0.72	1	0	0.76	3	0	0	3	woman	5	1	0	0	0	0	0	0	0
170	R_1JEMgbDTPjSnVXu	0.25	0.25	0.08	0.02	0.02	0	0	0.995	5	0	0	3	men	2	0	0	0	0	0	0	0	0
171	R_1JF6szMlXwlpOCN	0.8	0.8	0.13	0.104	0.104	1	0	0.825	4	0	0	3	woman	3	0	0	0	0	0	0	0	1
172	R_1jfygByzz9uDEfs	0.35	0.5	0.53	0.265	0.1855	0	0	0.855	6	0	0	3	woman	4	0	0	1	0	1	0	0	1
173	R_1jj1Br3fs9nv7ST	0.8	0.8	0.25	0.2	0.2	1	0	0.575	4	0	0	3	woman	2	0	0	1	0	0	0	1	1
174	R_1JJZRDuW7iIfkml	0.15	0.15	0.75	0.1125	0.1125	0	0	0.275	4	0	0	2	men	2	1	0	0	0	0	0	0	0
175	R_1jN88ClCW2b3b2y	0.8	0.8	0.11	0.088	0.088	1	0	0.69	1	0	0	1	men	1	0	0	2	0	0	1	1	1
176	R_1jO4GO2LqxzxGPs	0.65	0.65	0.1	0.065	0.065	0	0	0.53	6	0	0	2	men	5	1	0	0	0	0	0	0	0
177	R_1JOwFAvDrKswopl	0.25	0.25	0.21	0.0525	0.0525	0	0	0.78	6	0	0	3	woman	2	0	0	1	0	0	1	0	1
178	R_1jqOUhBEE8MckuA	0	0	0.52	0	0	0	1	0.535	6	0	0	2	woman	5	1	0	0	0	0	0	0	0
179	R_1jr0rnDDdC1PHYU	0.8	0.8	0.49	0.392	0.392	1	0	0.405	4	0	0	3	woman	2	0	0	0	0	0	0	0	0
180	R_1jSWoRFEZFU0MoM	0	0	0.61	0	0	0	1	0.46	1	0	0	1	woman	5	1	0	1	1	0	0	0	1
181	R_1jUFd4EW0CQ49YP	0.8	0.8	0.35	0.28	0.28	1	0	0.45	2	0	0	2	woman	2	0	0	0	0	0	0	0	1
182	R_1jVcZwTrv85pJvo	0.1	0.05	0.78	0.039	0.078	0	0	0.49	6	0	0	3	men	3	0	0	0	0	0	0	0	1
183	R_1jwfnH2s8k2RBoK	0.8	0.8	0.5	0.4	0.4	1	0	0.375	3	0	0	3	woman	2	0	0	1	0	0	1	0	0
184	R_1jwSwday3QEafS3	0.5	0.5	0.4	0.2	0.2	0	0	0.85	3	0	0	2	woman	1	0	0	0	0	0	0	0	0
185	R_1jxJzfEq5Qw9boK	0	0	0.6	0	0	0	1	0.4	4	0	0	3	men	5	1	0	1	0	0	1	0	0
186	R_1jxPy3LzAClnZwz	0	0	0.15	0	0	0	1	0.225	1	0	0	2	woman	2	0	0	0	0	0	0	0	0
187	R_1jZhRtiNoMoDnk1	0.8	0.8	0.05	0.04	0.04	1	0	0.99	6	0	0	2	men	5	1	0	0	0	0	0	0	1
188	R_1jZlNzz2f5gVd4L	0.35	0.5	0.5	0.25	0.175	0	0	0.485	4	0	0	3	woman	3	0	1	0	0	0	0	0	0
189	R_1K12ZAT92S8g253	0.8	0.8	0.5	0.4	0.4	1	0	0.25	4	0	0	2	woman	1	1	0	0	0	0	0	0	0
190	R_1k1v2r2YOps1TmV	0.8	0.8	0.01	0.008	0.008	1	0	0.99	5	0	0	3	woman	3	0	0	0	0	0	0	0	0
191	R_1K3CyAQZJBVJZ1V	0.35	0.35	0.4	0.14	0.14	0	0	0.3	4	0	0	2	men	1	1	1	1	1	0	0	0	1
192	R_1K7SYAYO9i70I86	0.8	0.8	0.3	0.24	0.24	1	0	0.45	6	0	0	3	woman	3	0	0	0	0	0	0	0	1
193	R_1KeB6pLHip1lR6Y	0.5	0.5	0.1	0.05	0.05	0	0	0.035	2	0	0	3	woman	2	0	0	0	0	0	0	0	1
194	R_1kH1K8DnUHpAkS1	0.35	0.35	0.44	0.154	0.154	0	0	0.845	5	0	0	1	men	1	0	0	0	0	0	0	0	1
195	R_1KiHM0kzPqSm3dI	0.5	0.35	0.02	0.007	0.01	0	0	0.5	4	0	0	3	woman	3	0	0	0	0	0	0	0	0
196	R_1KpY9IS7ci7v5Da	0	0	0.5	0	0	0	1	0.5	1	0	0	3	woman	4	1	0	1	0	0	1	0	1
197	R_1KqiuE9esTgy09X	0	0	0.5	0	0	0	1	0.05	1	0	0	2	men	2	0	1	0	0	0	0	0	0
198	R_1KwKmeIU42PjnUZ	0.1	0.1	0.25	0.025	0.025	0	0	0.425	5	0	0	3	woman	3	0	0	0	0	0	0	0	0
199	R_1Kx80U73vNUxENp	0.35	0.35	0.17	0.0595	0.0595	0	0	0.75	6	0	0	3	woman	5	0	0	1	0	0	1	0	0
200	R_1kYBdsKHMou6L69	0.15	0.15	0.11	0.0165	0.0165	0	0	0.965	6	0	0	1	woman	1	0	0	0	0	0	0	0	1
201	R_1kZ8pB1B7Q2iKdh	0.1	0.1	0.5	0.05	0.05	0	0	0.355	6	0	0	2	woman	4	0	1	1	1	0	0	0	0
202	R_1kZYjbKojK2pIXn	0	0	0.34	0	0	0	1	0.8	6	0	0	3	woman	2	1	0	0	0	0	0	0	1
203	R_1l0jGWSCDHytOtb	0.8	0.8	0.19	0.152	0.152	1	0	0.985	6	0	0	3	men	2	0	0	1	0	0	1	0	0
204	R_1l9v695a9CuKYvU	0.35	0.25	0.75	0.1875	0.2625	0	0	0.495	4	0	0	3	men	5	3	0	0	0	0	0	0	1
205	R_1lAERkpQZ0J0y2i	0	0	0.12	0	0	0	1	0.28	3	0	0	3	woman	5	1	0	0	0	0	0	0	0
206	R_1lb1pcV9akzDae1	0.8	0.8	0.4	0.32	0.32	1	0	1	4	0	0	3	woman	3	0	0	0	0	0	0	0	0
207	R_1LbQHJn8QqWbmgg	0.35	0.35	0.7	0.245	0.245	0	0	0.75	5	0	0	3	men	3	2	0	0	0	0	0	0	0
208	R_1lcR103L1RKtQl7	0	0	0.1	0	0	0	1	0.195	2	0	0	3	men	2	1	0	0	0	0	0	0	0
209	R_1LFsG0tUtIT6CPb	0	0	0.05	0	0	0	1	0.86	3	0	0	3	woman	4	0	0	0	0	0	0	0	0
210	R_1LH9iTPmMsbd1i7	0.5	0.35	0	0	0	0	0	0.645	6	0	0	3	woman	5	1	0	0	0	0	0	0	1
211	R_1LhBKBdyE2GWwL7	0.5	0.5	0.5	0.25	0.25	0	0	0.995	2	0	0	2	woman	4	0	0	0	0	0	0	0	0
212	R_1LhSi36H6OsK0eK	0.65	0.65	0.32	0.208	0.208	0	0	0.895	6	0	0	2	woman	2	0	0	1	0	0	0	1	1
213	R_1litkeZNIKTZpTw	0.65	0.65	0.25	0.1625	0.1625	0	0	0.4	2	0	0	2	woman	2	0	1	1	0	0	1	0	0
214	R_1LMSmImgPpjEBBK	0	0	0.5	0	0	0	1	1	6	0	0	3	woman	5	1	0	0	0	0	0	0	1
215	R_1loZKB5Db1zAMbx	0.35	0.35	0.05	0.0175	0.0175	0	0	0.9	6	0	0	1	woman	1	0	0	0	0	0	0	0	1
216	R_1lp0Avuxyi9TCP0	0.35	0.25	0	0	0	0	0	0.75	2	0	0	2	men	2	0	0	0	0	0	0	0	0
217	R_1LpPzrLoUhbyu4C	0.65	0.5	0.53	0.265	0.3445	0	0	0.33	5	0	0	3	woman	4	1	0	0	0	0	0	0	0
218	R_1ls43luH3TWTsAX	0.65	0.5	0	0	0	0	0	0.25	6	0	0	2	woman	4	0	0	0	0	0	0	0	1
219	R_1lsMNmDG9YngG1l	0	0	0.53	0	0	0	1	0.11	1	0	0	3	woman	2	0	0	0	0	0	0	0	0
220	R_1LT06EkOckA53QZ	0.1	0.1	1	0.1	0.1	0	0	0.05	2	0	0	2	woman	5	2	0	0	0	0	0	0	0
221	R_1LtknUbgzuiE1mg	0.8	0.8	0.49	0.392	0.392	1	0	0.21	6	0	0	3	men	5	1	0	0	0	0	0	0	0
222	R_1LTNSb6cuMAWcmK	0.15	0.15	0.25	0.0375	0.0375	0	0	0.25	1	0	0	2	woman	1	0	1	0	0	0	0	0	0
223	R_1lu9PPnJGlKG1tb	0	0	0.1	0	0	0	1	0.8	3	0	0	1	men	1	0	0	0	0	0	0	0	1
224	R_1lv0TltD18i0MOg	0	0	0.9	0	0	0	1	0.03	1	1	0	1	woman	3	1	0	0	0	0	0	0	0
225	R_1LwAby07RYzNelX	0.5	0.35	0.43	0.1505	0.215	0	0	0.67	3	0	0	3	woman	3	0	0	0	0	0	0	0	0
226	R_1lz1RbswW6Fay0P	0.8	0.8	0.02	0.016	0.016	1	0	0.265	4	0	0	3	woman	2	0	1	3	0	1	1	1	1
227	R_1lzc5Rd5uDVtB2S	0	0	0.4	0	0	0	1	0.5	1	0	0	1	woman	1	0	0	0	0	0	0	0	1
228	R_1LzCzbj9vM1vjTV	0.8	0.8	0.26	0.208	0.208	1	0	0.05	6	0	0	2	men	5	1	0	2	1	0	0	1	1
229	R_1LzhgVR7mEBg4UO	0.8	0.8	0	0	0	1	0	0.25	4	0	0	3	men	3	0	0	0	0	0	0	0	0
230	R_1M4JAd4dep2Qw4c	0.8	0.8	0.5	0.4	0.4	1	0	1	6	0	0	3	woman	2	0	0	0	0	0	0	0	0
231	R_1mCQlJCPHS2iAVI	0	0	0.38	0	0	0	1	0.67	5	0	0	2	men	4	0	0	0	0	0	0	0	0
232	R_1mE1OFcZ0e62POu	0.8	0.8	0	0	0	1	0	0.5	3	0	0	1	woman	2	0	0	1	0	0	0	1	1
233	R_1mF9HPHuUreZ79Q	0.8	0.8	0.05	0.04	0.04	1	0	0.29	4	0	0	2	woman	4	0	1	1	0	0	1	0	0
234	R_1mgisW8GQkJPh2G	0.65	0.5	0.7	0.35	0.455	0	0	0	6	0	0	2	men	4	1	0	1	0	0	0	1	1
235	R_1mIu9zTJTrKBajM	0	0	0.2	0	0	0	1	0.575	4	0	0	2	men	5	1	0	0	0	0	0	0	0
236	R_1mk3qrFOSw20oiK	0.15	0.1	0.5	0.05	0.075	0	0	0.35	3	0	0	3	woman	3	0	0	1	0	0	0	1	1
237	R_1MLhpNFCuJzgxvB	0.35	0.35	0.45	0.1575	0.1575	0	0	0.895	6	0	0	3	woman	5	0	0	0	0	0	0	0	0
238	R_1MM17DCxOaa9Ima	0.8	0.8	0.11	0.088	0.088	1	0	0.755	4	0	0	2	woman	1	0	0	0	0	0	0	0	1
239	R_1MMuC9lSgtzpHpF	0.05	0.05	0.6	0.03	0.03	0	0	0.95	4	0	0	2	men	4	1	0	0	0	0	0	0	0
240	R_1mPNQNA5YWmvsYz	0.8	0.8	0.5	0.4	0.4	1	0	0.305	2	0	0	3	woman	2	0	0	0	0	0	0	0	0
241	R_1MSPSnjObxAHmXC	0.1	0	0.53	0	0.053	0	0	0.25	6	0	0	3	woman	5	1	0	0	0	0	0	0	0
242	R_1MSvoOUaFl1OzWA	0.65	0.35	0.22	0.077	0.143	0	0	0.315	2	0	0	3	woman	2	0	1	0	0	0	0	0	1
243	R_1mWb95UxnU8m8OJ	0.8	0.8	0.3	0.24	0.24	1	0	0.115	3	0	0	2	woman	4	2	0	0	0	0	0	0	0
244	R_1mWUj1IqCaORE3c	0.15	0.05	0.51	0.0255	0.0765	0	0	0.25	4	0	0	2	men	2	1	1	0	0	0	0	0	0
245	R_1N1TLhNRU8R5GGe	0.35	0.35	0.23	0.0805	0.0805	0	0	0.925	4	0	0	3	woman	1	0	0	0	0	0	0	0	1
246	R_1N2DcY2iuK2HSCD	0.8	0.25	0.01	0.0025	0.008	0	0	1	6	0	0	3	men	1	0	0	0	0	0	0	0	1
247	R_1N2ZrT6KXDxp7nv	0.05	0	1	0	0.05	0	0	0.6	3	0	0	3	woman	2	0	0	0	0	0	0	0	1
248	R_1N3xjRewjQkKBz8	0.5	0.5	0.47	0.235	0.235	0	0	0.14	3	0	0	2	woman	1	0	0	1	0	0	0	1	1
249	R_1N4EiWpBsEokyIa	0.25	0.25	0	0	0	0	0	0.755	5	0	0	3	men	5	1	0	0	0	0	0	0	0
250	R_1N5jgSskx066xDI	0	0	0.65	0	0	0	1	0.65	6	0	0	3	woman	5	2	0	0	0	0	0	0	1
251	R_1n6o1xJ4AwGzn1l	0.1	0.1	0.63	0.063	0.063	0	0	0.74	3	0	0	2	woman	2	0	0	0	0	0	0	0	0
252	R_1N86ZveRPaMw6Dg	0.8	0.8	0.18	0.144	0.144	1	0	0.855	6	0	0	2	woman	1	0	0	0	0	0	0	0	0
253	R_1nNGuMPIrvSCdRK	0	0	0.25	0	0	0	1	0.4	6	0	0	3	woman	4	0	0	0	0	0	0	0	1
254	R_1nUwW4jXJmBhHpV	0	0	0.03	0	0	0	1	0.5	5	0	0	3	men	4	0	0	0	0	0	0	0	1
255	R_1nVKq9r09VyhjaX	0.8	0.8	0.5	0.4	0.4	1	0	0.365	6	0	0	3	woman	3	0	0	0	0	0	0	0	0
256	R_1nW5zOUX1HsPRG2	0	0	0.18	0	0	0	1	0.5	1	1	0	1	men	1	0	0	0	0	0	0	0	0
257	R_1NyUo1XJmOBvKv6	0.8	0.8	0.81	0.648	0.648	1	0	0.325	3	0	0	2	men	2	0	0	0	0	0	0	0	0
258	R_1oB8HAV5PJcHiKd	0.8	0.8	0.02	0.016	0.016	1	0	0.025	5	0	0	2	woman	3	0	0	0	0	0	0	0	1
259	R_1obf6iBoJahvn11	0.8	0.8	0.5	0.4	0.4	1	0	0.8	4	0	0	1	woman	1	0	0	0	0	0	0	0	1
260	R_1oEXVWbWXd73FgG	0	0.05	0.27	0.0135	0	0	1	0.555	6	0	0	3	men	5	1	0	0	0	0	0	0	0
261	R_1OHwqT2C3wLGyvU	0.8	0.65	0.5	0.325	0.4	0	0	0.05	1	0	0	1	woman	1	0	0	0	0	0	0	0	0
262	R_1onh8VZPlI86Iv1	0.5	0.35	0.38	0.133	0.19	0	0	0.19	1	1	0	2	men	1	1	1	0	0	0	0	0	0
263	R_1ONTSV7XuEWFdoK	0.35	0.1	0.49	0.049	0.1715	0	0	0.715	3	0	0	3	woman	3	0	0	0	0	0	0	0	0
264	R_1OqPFugpcHxkfc7	0.8	0.8	0.01	0.008	0.008	1	0	0.105	2	0	0	2	woman	2	0	0	2	1	0	1	0	0
265	R_1OUhcmwM83BnKbp	0.65	0.8	0.5	0.4	0.325	1	0	0.35	6	0	0	3	woman	4	0	0	0	0	0	0	0	1
266	R_1ouVnrePnRwsSLk	0.35	0.15	0.31	0.0465	0.1085	0	0	0.58	5	0	0	2	woman	1	1	1	1	1	0	0	0	1
267	R_1OW8E6HYSktpxOY	0	0	0.5	0	0	0	1	0.455	2	1	0	1	woman	1	1	0	0	0	0	0	0	0
268	R_1oyXXVKiaYIxTl9	0.5	0.15	0.4	0.06	0.2	0	0	0.725	3	0	0	3	woman	2	0	1	0	0	0	0	0	0
269	R_1P0GGLt3GzPjxH9	0	0.05	0.4	0.02	0	0	1	0.215	2	0	0	1	woman	3	0	1	0	0	0	0	0	0
270	R_1P6K3DTCpgAyjnY	0.15	0.05	0.5	0.025	0.075	0	0	0.265	6	0	0	3	woman	3	0	0	1	1	0	0	0	0
271	R_1P6L422hTzalSka	0.35	0.35	0.35	0.1225	0.1225	0	0	0.1	6	0	0	2	woman	3	0	0	0	0	0	0	0	0
272	R_1P76HOs4dJMrS8i	0.65	0	0.5	0	0.325	0	0	0.065	1	1	0	1	men	5	1	0	0	0	0	0	0	0
273	R_1P7WAa5XyidUmUk	0.1	0.1	0.1	0.01	0.01	0	0	0.45	6	0	0	3	woman	2	0	0	0	0	0	0	0	0
274	R_1PaZ3nUdUJ5Ouf1	0	0	0.58	0	0	0	1	0.5	2	0	0	2	woman	5	2	0	0	0	0	0	0	0
275	R_1PbCDx1Uh70AKT6	0.8	0.8	0.05	0.04	0.04	1	0	0.725	3	0	0	2	woman	4	0	0	0	0	0	0	0	0
276	R_1Pd79kj6qTJTTWj	0.35	0.35	0.2	0.07	0.07	0	0	0.89	5	0	0	3	woman	2	0	0	0	0	0	0	0	0
277	R_1pGt4i9KS4gayVN	0.65	0.5	0.7	0.35	0.455	0	0	0.885	6	0	0	3	woman	3	1	0	0	0	0	0	0	1
278	R_1pLtxMfmP1Eelnt	0.1	0	0.25	0	0.025	0	0	0.45	1	0	0	3	woman	3	0	0	0	0	0	0	0	0
279	R_1pmMw5skOpXOwhW	0.5	0.5	0.64	0.32	0.32	0	0	0.085	2	0	0	2	woman	3	1	0	1	0	0	0	1	0
280	R_1pMS6nxDABNDwv1	0.8	0.8	0.98	0.784	0.784	1	0	0.165	1	0	0	2	woman	4	1	0	0	0	0	0	0	1
281	R_1pPrApU0YqRqxym	0.8	0.8	1	0.8	0.8	1	0	0.05	2	0	0	3	woman	4	1	0	0	0	0	0	0	0
282	R_1pQjc6cIryzKSkd	0.1	0.1	0.05	0.005	0.005	0	0	0.3	5	0	0	3	men	3	0	0	0	0	0	0	0	0
283	R_1prN4N5hIJI58H3	0.35	0.25	0.1	0.025	0.035	0	0	0.05	2	0	0	2	woman	1	1	0	1	0	0	0	1	1
284	R_1ptxfwk9DjWYjBY	0	0	0.52	0	0	0	1	0.04	1	0	0	2	woman	3	0	0	0	0	0	0	0	0
285	R_1pVSLvhmGcJUGKF	0	0	0.31	0	0	0	1	0.445	6	0	0	3	woman	5	1	0	0	0	0	0	0	1
286	R_1pWfcEvDNyPZ5nZ	0.05	0	0.35	0	0.0175	0	0	0.345	3	0	0	2	woman	3	0	0	0	0	0	0	0	0
287	R_1Q0C0TgQGIlopuN	0	0	0.9	0	0	0	1	0.005	2	0	0	3	woman	3	1	0	0	0	0	0	0	0
288	R_1Q0dwnHpXkTrKAs	0.8	0.8	0.16	0.128	0.128	1	0	0.45	6	0	0	3	men	3	0	0	0	0	0	0	0	0
289	R_1Q0MDHmjBgsdo81	0.8	0.8	0.5	0.4	0.4	1	0	0.815	6	0	0	3	woman	4	0	0	3	1	1	0	1	1
290	R_1q2sg2M4H8ul3pJ	0.5	0.65	0.3	0.195	0.15	0	0	0.95	6	0	0	3	men	3	1	0	0	0	0	0	0	0
291	R_1qal30zENiuEewH	0.1	0.1	0.5	0.05	0.05	0	0	0.375	3	0	0	3	woman	3	0	0	0	0	0	0	0	0
292	R_1QbYEZ1dc99eLNt	0.25	0.1	0.41	0.041	0.1025	0	0	0.95	6	0	0	3	woman	5	1	0	0	0	0	0	0	1
293	R_1Qfo7Naj5Ejxfj5	0.8	0.8	0.14	0.112	0.112	1	0	0.74	6	0	0	3	woman	2	0	0	0	0	0	0	0	0
294	R_1QFRxder2ENpKNU	0.8	0.8	0.47	0.376	0.376	1	0	0.835	5	0	0	3	woman	5	2	0	0	0	0	0	0	0
295	R_1QgeVQqZQiT0h35	0	0	0.31	0	0	0	1	0.75	2	1	0	2	woman	1	0	0	0	0	0	0	0	0
296	R_1QGxYMrxp4KBK57	0.8	0.8	0.5	0.4	0.4	1	0	0.155	3	0	0	3	woman	2	0	0	2	1	0	0	1	1
297	R_1Qhj2NmOSPwnmWx	0.8	0.8	0.05	0.04	0.04	1	0	0.975	6	0	0	3	men	4	0	0	1	0	0	0	1	1
298	R_1QhMDHAffuBNKe5	0	0	0.7	0	0	0	1	0.45	4	0	0	3	woman	5	1	0	0	0	0	0	0	1
299	R_1QmU4SgTnlaXh1j	0.8	0.8	0.02	0.016	0.016	1	0	0.5	6	0	0	3	woman	4	0	0	0	0	0	0	0	0
300	R_1QoM3YgOBgmF8NY	0.35	0.35	0.51	0.1785	0.1785	0	0	0.86	6	0	0	3	woman	5	1	0	1	0	0	0	1	1
301	R_1qU10egQC3Tfapi	0.8	0.8	0	0	0	1	0	0.245	2	0	0	2	men	4	0	0	0	0	0	0	0	1
302	R_1Qu6N6fdHPVIyBJ	0.05	0.05	0.81	0.0405	0.0405	0	0	0.375	6	0	0	3	woman	5	2	0	0	0	0	0	0	0
303	R_1Qu8XkaZWDpUvBv	0.8	0.8	1	0.8	0.8	1	0	0.75	6	0	0	3	woman	5	2	0	0	0	0	0	0	1
304	R_1qWEyqCZCv4wDqx	0.8	0.8	0.86	0.688	0.688	1	0	0.74	3	0	0	1	woman	5	1	0	0	0	0	0	0	0
305	R_1QyfQJQyb7WBRoq	0.35	0.35	1	0.35	0.35	0	0	0.37	2	0	0	2	woman	2	1	0	0	0	0	0	0	1
306	R_1QzUGsm6uPhQpT2	0.65	0.65	0.5	0.325	0.325	0	0	0.35	5	0	0	1	woman	1	0	0	1	1	0	0	0	1
307	R_1r6y49okGEpWJE7	0.8	0.8	0.1	0.08	0.08	1	0	0.99	6	0	0	3	men	5	1	0	0	0	0	0	0	0
308	R_1rByaiY74UHWTVB	0.1	0	0.3	0	0.03	0	0	0.5	1	0	0	3	woman	3	1	0	0	0	0	0	0	0
309	R_1rc4oQRKQaaHLdj	0	0	0.7	0	0	0	1	1	6	0	0	3	woman	4	1	0	0	0	0	0	0	0
310	R_1rDmZ8XOq5YAoMq	0.35	0.25	0.6	0.15	0.21	0	0	0.41	6	0	0	3	woman	5	1	0	0	0	0	0	0	0
311	R_1re1T43ZT74SrAQ	0.8	0.8	0.03	0.024	0.024	1	0	0.59	6	0	0	2	woman	2	0	0	1	0	0	0	1	1
312	R_1rGPSwDdxUy8TsB	0.35	0.35	0.1	0.035	0.035	0	0	0.975	3	0	0	2	woman	4	0	1	0	0	0	0	0	0
313	R_1rvSyf7yarxhlZi	0.65	0.65	0.85	0.5525	0.5525	0	0	0.25	4	0	0	2	men	3	1	0	0	0	0	0	0	0
314	R_1rwYeAZR8iw2tWQ	0.8	0.8	0.11	0.088	0.088	1	0	1	6	0	0	2	men	2	0	0	1	1	0	0	0	0
315	R_1rxoeAOtasrr7Bf	0.8	0.8	0.09	0.072	0.072	1	0	0.75	5	0	0	3	men	2	0	1	1	0	0	0	1	1
316	R_1SoV3GtqiVKYMGB	0.1	0.05	0.67	0.0335	0.067	0	0	0.71	5	1	0	3	men	3	1	0	0	0	0	0	0	0
317	R_1T9bV9MvjjFZRS1	0.8	0.8	0.35	0.28	0.28	1	0	0.4	5	0	0	1	woman	1	0	0	0	0	0	0	0	1
318	R_1TB1isjgavS0eWJ	0.8	0.8	0.1	0.08	0.08	1	0	0.975	4	0	0	2	woman	3	1	1	0	0	0	0	0	0
319	R_1WWMff67qnJCBFL	0.35	0.25	0.2	0.05	0.07	0	0	0.355	6	0	0	2	woman	1	0	0	0	0	0	0	0	0
320	R_1yLddqlGVFfjoaJ	0.5	0.15	0.73	0.1095	0.365	0	0	0.67	2	0	0	2	woman	3	0	1	0	0	0	0	0	0
321	R_20SFp6cE7QI8Ysq	0.35	0.35	0.1	0.035	0.035	0	0	0.5	4	0	0	3	men	3	0	0	0	0	0	0	0	0
322	R_20UJxVHflf6PoV6	0.5	0.35	0.3	0.105	0.15	0	0	0.55	5	0	0	2	men	5	3	0	0	0	0	0	0	0
323	R_21A0IILVLuXqh6e	0.05	0	0.79	0	0.0395	0	0	0.09	4	0	0	2	woman	2	0	0	0	0	0	0	0	0
324	R_21c8qS21qp7QBZc	0.35	0.35	0	0	0	0	0	0.51	5	0	0	2	woman	2	0	0	0	0	0	0	0	0
325	R_21cTvOGXxcfw7UW	0.05	0	0.32	0	0.016	0	0	0.02	1	0	0	2	woman	2	0	0	0	0	0	0	0	1
326	R_21gLKgY3lBM7vgB	0.8	0.8	1	0.8	0.8	1	0	0.495	6	0	0	2	woman	4	1	0	0	0	0	0	0	0
327	R_21ha55nBIbfWXAx	0.25	0.1	0.51	0.051	0.1275	0	0	0.545	2	0	0	3	men	2	1	0	1	0	0	1	0	0
328	R_21HAylKXtPSZmdY	0.8	0.35	0.5	0.175	0.4	0	0	0.2	3	0	0	3	woman	3	0	0	1	1	0	0	0	1
329	R_21hp6kvcFUpkrSQ	0.8	0.8	0.5	0.4	0.4	1	0	0.25	3	0	0	2	woman	2	0	0	1	0	0	0	1	0
330	R_21HTnrfNmTwCmzH	0	0	0.5	0	0	0	1	0.3	2	0	0	2	woman	2	1	0	0	0	0	0	0	1
331	R_21mOrJMxavxwcpj	0.8	0.65	0.3	0.195	0.24	0	0	0.15	2	0	0	3	woman	2	0	0	1	0	0	0	1	0
332	R_21uAQBF0k0qa7P6	0	0	0.7	0	0	0	1	0.5	4	0	0	3	men	5	2	0	0	0	0	0	0	0
333	R_21zXA6gumymj1pl	0	0	0.2	0	0	0	1	1	1	0	0	1	men	1	0	0	0	0	0	0	0	1
334	R_22DkZ7uzVhDBGTr	0.8	0.8	0.04	0.032	0.032	1	0	0.6	5	0	0	3	woman	4	0	0	0	0	0	0	0	0
335	R_22EoAyJxHcn1fdg	0.35	0.15	0.5	0.075	0.175	0	0	0.01	1	0	0	2	woman	2	1	1	0	0	0	0	0	1
336	R_22ERr3H9DrsEuj7	0.5	0.35	0.34	0.119	0.17	0	0	0.65	6	0	0	2	woman	4	0	0	0	0	0	0	0	1
337	R_22mMA5wgE2QuvzN	0.65	0.8	0.53	0.424	0.3445	1	0	0.51	5	0	0	3	woman	4	0	0	2	0	0	1	1	1
338	R_22ogoIZOr997pRd	0.1	0	0.34	0	0.034	0	0	0.775	1	1	0	2	woman	1	0	0	0	0	0	0	0	0
339	R_22Qcu5Sb0h34nxH	0.8	0.35	0.05	0.0175	0.04	0	0	0.925	4	0	0	3	men	2	0	0	1	0	0	0	1	1
340	R_22rCQf7f8v4Funh	0.5	0.35	0.4	0.14	0.2	0	0	0.9	6	0	0	2	woman	1	1	0	2	1	0	0	1	1
341	R_22sSpaHpEqIFi9G	0.8	0.65	0.39	0.2535	0.312	0	0	0.015	6	0	0	2	men	3	0	0	1	0	0	0	1	0
342	R_22xihwQi0wdCqgl	0.35	0.25	0.1	0.025	0.035	0	0	0.95	6	0	0	2	men	1	0	0	0	0	0	0	0	1
343	R_22xmeSDtNic70Ib	0.8	0.8	0.1	0.08	0.08	1	0	1	6	0	0	3	men	5	0	0	0	0	0	0	0	0
344	R_22YohlJGMtOv8Ap	0	0	0.4	0	0	0	1	0.25	1	0	0	3	woman	3	0	0	0	0	0	0	0	0
345	R_231MM6wBXjuTIQW	0.35	0.15	0.17	0.0255	0.0595	0	0	0.5	6	0	0	3	woman	3	0	0	0	0	0	0	0	1
346	R_231ylWJLuSfB4Ek	0	0	0.6	0	0	0	1	0.305	5	0	0	1	woman	5	3	1	1	1	0	0	0	0
347	R_238KzH2Oe7NREt5	0.15	0	0.4	0	0.06	0	0	0.75	4	0	0	2	men	3	0	0	1	0	0	1	0	0
348	R_23fsL2qLW0cbWqD	0.8	0.8	0.04	0.032	0.032	1	0	0.99	5	0	0	3	men	2	0	0	0	0	0	0	0	0
349	R_23gxxLJLkMO6FE8	0.8	0.8	0.05	0.04	0.04	1	0	0.975	6	0	0	3	men	4	1	0	1	0	0	0	1	1
350	R_24BEdAGx4AYpOO0	0	0	1	0	0	0	1	0.5	5	0	0	2	men	5	1	0	0	0	0	0	0	0
351	R_24IfMGuZCHDFtjL	0.05	0	0.9	0	0.045	0	0	0.295	2	0	0	2	woman	1	1	0	0	0	0	0	0	1
352	R_24iOiPYfOWgdJMM	0.8	0.8	0.52	0.416	0.416	1	0	0.395	2	0	0	3	woman	3	0	0	0	0	0	0	0	1
353	R_24kpw0fWfAPEYvx	0.25	0.15	0.25	0.0375	0.0625	0	0	0.425	6	0	0	2	woman	1	0	0	0	0	0	0	0	0
354	R_24pV59fk3UHt5nG	0.8	0.8	0.39	0.312	0.312	1	0	0.45	5	0	0	3	woman	3	1	0	0	0	0	0	0	1
355	R_24q38m0GiNoQmWf	0.35	0.5	0.06	0.03	0.021	0	0	0.49	2	0	0	2	woman	1	0	0	0	0	0	0	0	0
356	R_24r4bg7UVjYOYkS	0.35	0.05	0.3	0.015	0.105	0	0	0.65	3	0	0	3	woman	1	0	0	1	0	0	0	1	1
357	R_24vE2IekDfReFdV	0.5	0.05	0.3	0.015	0.15	0	0	0.75	6	0	0	2	woman	1	1	0	1	1	0	0	0	1
358	R_25B2e63m6uNOsBl	0.1	0.1	0.2	0.02	0.02	0	0	0.975	5	0	0	3	woman	2	0	0	0	0	0	0	0	0
359	R_25MjfO8qzDyCns1	0.8	0.8	0.05	0.04	0.04	1	0	0.985	6	0	0	2	woman	1	0	0	0	0	0	0	0	0
360	R_25ToxHr0YDwyDVV	0.35	0.15	0.5	0.075	0.175	0	0	0.625	4	0	0	2	men	1	0	0	0	0	0	0	0	0
361	R_25WmKbnls3k7ELS	0.5	0.5	0.1	0.05	0.05	0	0	0.3	4	0	0	2	men	4	0	0	0	0	0	0	0	0
362	R_25X7AplxPhNcqJO	0	0	1	0	0	0	1	0	6	0	0	3	woman	3	0	0	1	0	0	0	1	0
363	R_25yA2smvx30al9x	0.65	0.8	0.7	0.56	0.455	1	0	0.05	5	0	0	3	woman	4	0	0	0	0	0	0	0	0
364	R_26407vJ6SPPdBbW	0.8	0.8	0.3	0.24	0.24	1	0	0.705	6	0	0	3	woman	2	0	0	0	0	0	0	0	1
365	R_269prTPrwInuzkW	0.8	0.8	0	0	0	1	0	0.435	6	0	0	2	men	1	0	0	1	1	0	0	0	0
366	R_273Y3Q7tMMVWO7y	0.35	0.35	0.1	0.035	0.035	0	0	0.15	2	0	0	3	woman	2	0	0	0	0	0	0	0	1
367	R_279cCrTGcGWUcZB	0.05	0.05	0.5	0.025	0.025	0	0	0.755	4	0	0	3	woman	3	0	0	1	0	0	1	0	0
368	R_27alCRoEKuVjVhq	0.8	0.65	0.5	0.325	0.4	0	0	0.595	2	0	0	2	men	1	1	0	0	0	0	0	0	0
369	R_27BdfMkOUTPxoEW	0	0	1	0	0	0	1	0.485	6	0	0	3	woman	5	1	0	0	0	0	0	0	1
370	R_27cV9H06WUcfE1C	0.8	0.8	0.07	0.056	0.056	1	0	0.31	6	0	0	3	woman	3	0	0	1	1	0	0	0	1
371	R_27Dqbf191KeFo6C	0.8	0.8	0.57	0.456	0.456	1	0	0.525	6	0	0	2	woman	2	1	0	0	0	0	0	0	0
372	R_27khw6ZcLtjfwET	0.65	0.05	0.5	0.025	0.325	0	0	0.16	2	0	0	2	men	3	0	0	0	0	0	0	0	0
373	R_27lKHlOQqTKxL2Z	0	0	0.5	0	0	0	1	0.75	4	0	0	3	woman	3	0	0	0	0	0	0	0	1
374	R_27lOndRAH7XaA38	0.1	0	0.51	0	0.051	0	0	0	1	0	0	2	woman	1	0	0	0	0	0	0	0	0
375	R_27QzMhANSgUgat1	0.65	0.65	0.4	0.26	0.26	0	0	0.775	5	0	0	3	men	3	0	0	0	0	0	0	0	1
376	R_27VgNkM5qvsWaB1	0.8	0.8	0.1	0.08	0.08	1	0	0.45	5	0	0	3	woman	2	0	0	0	0	0	0	0	0
377	R_27vs6RrFW8zceXU	0.25	0	0.5	0	0.125	0	0	0.25	2	0	0	2	woman	2	0	0	2	0	0	1	1	1
378	R_27W2ny3Wq00qIa0	0.8	0.8	0.5	0.4	0.4	1	0	0.5	6	0	0	3	woman	3	1	0	0	0	0	0	0	1
379	R_27W4zE1Zq80pHdR	0	0	1	0	0	0	1	0.195	1	0	0	2	woman	3	1	0	0	0	0	0	0	0
380	R_27yeV4iMlJSjzjR	0.8	0.8	0.5	0.4	0.4	1	0	0.725	6	0	0	3	woman	3	0	0	0	0	0	0	0	1
381	R_28LF2nfTqYnUunL	0.8	0.8	0.1	0.08	0.08	1	0	0.7	6	0	0	2	men	1	0	0	1	1	0	0	0	1
382	R_28NCCnfi9LCMN9K	0.8	0.8	0.25	0.2	0.2	1	0	0.105	1	0	0	1	woman	2	0	1	0	0	0	0	0	0
383	R_28Nv1rpUxwR5zw7	0.35	0.25	0.24	0.06	0.084	0	0	0.6	3	0	0	3	woman	3	0	0	1	0	0	1	0	1
384	R_28TxVqTjzPou7Sb	0	0	0.5	0	0	0	1	0.5	6	0	0	3	woman	3	0	0	0	0	0	0	0	0
385	R_28zJDeWNnDYKVYQ	0	0	0.7	0	0	0	1	0.85	6	0	0	1	men	1	1	0	0	0	0	0	0	1
386	R_28zKreU49aAAOqs	0.35	0.35	0.25	0.0875	0.0875	0	0	0.605	1	0	0	2	woman	1	0	0	1	0	0	0	1	1
387	R_28ZL9uBxVA51p0y	0.8	0.8	0.3	0.24	0.24	1	0	0.5	4	0	0	3	woman	3	0	1	2	1	0	0	1	1
388	R_294EtbYrgtcI8Su	0	0	0.7	0	0	0	1	0.135	6	0	0	3	woman	4	1	0	2	0	0	1	1	1
389	R_295GE4u1tgsZgqA	0.65	0.8	0.21	0.168	0.1365	1	0	0.89	6	0	0	3	woman	4	0	0	1	0	0	0	1	1
390	R_295s3aPQQAbDeI4	0.65	0.8	0.23	0.184	0.1495	1	0	0.24	3	0	0	2	woman	1	0	0	0	0	0	0	0	0
391	R_29b79ASvXWdwgrO	0.25	0.15	0.15	0.0225	0.0375	0	0	0.45	2	0	0	3	woman	3	0	0	0	0	0	0	0	1
392	R_29bjWw4Yt7wFlRD	0.35	0.25	0.51	0.1275	0.1785	0	0	0.505	6	0	0	1	woman	1	0	0	0	0	0	0	0	1
393	R_29gHMgEnNjaxuNi	0.8	0.8	0.49	0.392	0.392	1	0	0.495	4	0	0	3	woman	5	0	0	0	0	0	0	0	1
394	R_29giOwKnCvQBJkN	0.65	0.35	0.1	0.035	0.065	0	0	0.4	4	0	0	2	men	2	1	0	0	0	0	0	0	1
395	R_29hMagTbayLSp30	0.5	0.5	0.55	0.275	0.275	0	0	0.75	4	0	0	2	men	1	1	0	0	0	0	0	0	1
396	R_29p1xBI9Jt6VJhN	0.65	0.15	0.58	0.087	0.377	0	0	0.025	2	0	0	2	woman	2	0	0	2	1	0	0	1	1
397	R_29skj7cHobfxUSX	0	0	0.48	0	0	0	1	0.18	5	0	0	2	woman	4	0	0	0	0	0	0	0	0
398	R_29tRjYF0qJ5hDk2	0.8	0.8	0.38	0.304	0.304	1	0	0.395	4	0	0	2	woman	5	1	0	0	0	0	0	0	0
399	R_29v9VM0u9Ea37ED	0.05	0	0.13	0	0.0065	0	0	0.265	1	0	0	3	woman	2	0	0	0	0	0	0	0	1
400	R_2afphfiRgUjOjpE	0.8	0.8	0.75	0.6	0.6	1	0	0.005	1	0	0	2	woman	1	1	1	0	0	0	0	0	0
401	R_2aLacbyvtFSeKin	0.05	0	0.7	0	0.035	0	0	0.455	4	0	0	3	woman	4	1	0	0	0	0	0	0	0
402	R_2aLcVEwQK5QuCfU	0.8	0.8	0.8	0.64	0.64	1	0	0.925	4	0	0	3	woman	3	1	0	0	0	0	0	0	0
403	R_2aLiQegv3PVXOFH	0.25	0.05	0.15	0.0075	0.0375	0	0	0.5	3	0	0	3	woman	3	0	0	0	0	0	0	0	0
404	R_2AM4oxt2wv0EfgX	0.8	0.8	0.6	0.48	0.48	1	0	0.45	3	0	0	2	woman	3	0	0	0	0	0	0	0	0
405	R_2ANEi2zOxJ4GFfn	0	0	0.3	0	0	0	1	0.3	1	0	0	2	woman	1	1	0	1	0	0	0	1	1
406	R_2aP3FmR5tUnaet0	0.15	0.15	0.34	0.051	0.051	0	0	0.97	6	0	0	3	woman	3	0	0	0	0	0	0	0	1
407	R_2AQYxrfPId2OtT1	0	0	0.21	0	0	0	1	0.475	3	0	0	2	woman	1	0	0	0	0	0	0	0	0
408	R_2ardpZJnyYmmAvu	0.05	0	0.8	0	0.04	0	0	0.15	3	0	0	2	woman	1	1	1	0	0	0	0	0	1
409	R_2ARLfxOYdNmu0pB	0.05	0.05	0.1	0.005	0.005	0	0	0.5	1	0	0	2	woman	1	0	0	0	0	0	0	0	1
410	R_2ARTn5fu3ecSuYe	0	0	0.2	0	0	0	1	1	4	0	0	3	woman	5	0	0	0	0	0	0	0	0
411	R_2arXArZGIYwH0wl	0.35	0	0.01	0	0.0035	0	0	0.5	1	1	0	2	woman	2	0	0	1	1	0	0	0	0
412	R_2AYcguuGOWO3qi2	0.15	0	0.2	0	0.03	0	0	0.64	4	0	0	3	woman	3	0	0	0	0	0	0	0	0
413	R_2azygFYdKwVAGCB	0.1	0.1	0.1	0.01	0.01	0	0	0.12	2	0	0	2	woman	3	0	0	0	0	0	0	0	0
414	R_2b45DaUYDpixab0	0.8	0.8	0.2	0.16	0.16	1	0	0.275	6	0	0	3	men	4	0	0	2	0	0	1	1	1
415	R_2BbTpgSfl0HALEg	0.15	0.15	0.54	0.081	0.081	0	0	0.615	5	0	0	3	woman	1	0	0	0	0	0	0	0	1
416	R_2BeMt8a27rBkHKl	0.8	0.8	0.1	0.08	0.08	1	0	0.625	6	0	0	3	men	3	0	0	0	0	0	0	0	1
417	R_2Bgtn5BbnS9lQ8f	0.8	0.8	0.15	0.12	0.12	1	0	0.325	6	0	0	3	men	2	0	0	0	0	0	0	0	0
418	R_2BkXubgKYDE2NsI	0.65	0	0.63	0	0.4095	0	0	0.495	1	0	0	1	woman	4	1	0	0	0	0	0	0	0
419	R_2BnvpVBJar5YBql	0.1	0.1	0.27	0.027	0.027	0	0	0.85	5	0	0	2	men	3	0	0	0	0	0	0	0	0
420	R_2bPmngMlkS4nS6U	0.05	0.05	0.5	0.025	0.025	0	0	0.25	2	0	0	1	woman	1	0	0	0	0	0	0	0	0
421	R_2BthOyEy77fx8Hv	0	0	0.2	0	0	0	1	0.8	3	0	0	3	woman	5	0	0	0	0	0	0	0	1
422	R_2bUCtO1VsWx68kn	0.1	0	0.1	0	0.01	0	0	1	6	0	0	2	woman	1	0	0	0	0	0	0	0	0
423	R_2bWtXuisVa9fT6G	0.05	0	0.52	0	0.026	0	0	0.625	6	0	0	3	woman	5	1	0	0	0	0	0	0	0
424	R_2BxlRqf8o6PLvI2	0.05	0	0.05	0	0.0025	0	0	0.505	2	0	0	3	woman	5	0	0	1	0	0	1	0	1
425	R_2Byr4rTIxym6PPj	0.8	0.8	0.2	0.16	0.16	1	0	0.5	6	0	0	3	woman	2	0	0	1	0	0	0	1	1
426	R_2bZN795b9C8wrmN	0.65	0.15	0.1	0.015	0.065	0	0	0.6	1	0	0	2	men	2	1	0	1	0	0	1	0	1
427	R_2bZsLGK6vzSZ3Zh	0.8	0.8	0	0	0	1	0	0.93	5	0	0	3	woman	4	0	1	0	0	0	0	0	0
428	R_2c6M1AKsEt7fHpJ	0	0	1	0	0	0	1	0.04	1	0	0	3	woman	4	1	0	2	1	0	0	1	0
429	R_2CBAO7Kv11ZCbL6	0.8	0.8	0.3	0.24	0.24	1	0	0.46	3	0	0	2	men	1	0	0	0	0	0	0	0	0
430	R_2cbcdK1ZkzrNouG	0.05	0.05	0.11	0.0055	0.0055	0	0	0.25	6	0	0	3	men	3	0	0	1	0	0	0	1	1
431	R_2CCWjkRk7e0WDhA	0	0	0.17	0	0	0	1	0.87	6	0	0	1	woman	1	0	0	1	0	0	0	1	1
432	R_2CiYnEKeSFFSqq9	0.05	0.05	0.18	0.009	0.009	0	0	0.535	3	0	0	2	woman	4	0	0	2	0	0	1	1	1
433	R_2CJsoTTOgmXrnYP	0.5	0.35	0.5	0.175	0.25	0	0	0	2	0	0	1	woman	1	1	0	0	0	0	0	0	0
434	R_2ClYCfKdbQwc5lo	0	0	0.9	0	0	0	1	0.905	6	0	0	2	woman	5	2	0	0	0	0	0	0	0
435	R_2CNB0Z33LjzZ60V	0.35	0.25	0.4	0.1	0.14	0	0	0.725	3	0	0	1	woman	1	1	0	0	0	0	0	0	1
436	R_2couejmzetN6wrL	0.8	0.8	0.23	0.184	0.184	1	0	0.7	6	0	0	1	woman	1	0	1	2	0	0	1	1	1
437	R_2CPVQPGS4xBwWMZ	0	0	0.5	0	0	0	1	0.94	6	0	0	3	woman	2	0	0	0	0	0	0	0	1
438	R_2CqANQ30JJh74s0	0.25	0	0.49	0	0.1225	0	0	0.52	2	0	0	2	woman	3	0	0	0	0	0	0	0	0
439	R_2CssRUVhoOFEgo2	0.8	0.8	0.5	0.4	0.4	1	0	0.255	2	0	0	2	men	5	1	0	0	0	0	0	0	0
440	R_2Cwjipaiy2BTInB	0.8	0.1	0.35	0.035	0.28	0	0	0.55	3	0	0	2	woman	1	0	0	0	0	0	0	0	1
441	R_2CwSdR3x3bJyQYC	0.15	0.05	0.46	0.023	0.069	0	0	0.005	1	1	0	2	woman	3	0	1	0	0	0	0	0	0
442	R_2D1z96Gpl8cJTOD	0.8	0.8	1	0.8	0.8	1	0	0.015	4	0	0	2	woman	3	0	0	0	0	0	0	0	1
443	R_2D21dUShovD9Wpm	0	0	0.5	0	0	0	1	1	6	0	0	3	men	5	1	0	2	0	1	1	0	0
444	R_2D5FK8gxeXKbivs	0.35	0	0.31	0	0.1085	0	0	0.51	1	0	0	3	woman	2	0	1	0	0	0	0	0	1
445	R_2D69dtEBXbLLbdp	0.1	0	0.7	0	0.07	0	0	0.35	3	0	0	3	woman	4	0	0	0	0	0	0	0	0
446	R_2dAeIX543xZ5wpD	0.35	0.35	0.7	0.245	0.245	0	0	0.945	6	0	0	2	woman	3	1	1	1	1	0	0	0	0
447	R_2dBeBAXWJbF7trq	0	0	0.5	0	0	0	1	0.505	1	0	0	1	woman	2	0	0	1	1	0	0	0	0
448	R_2dFjJHvowFIUfLR	0.5	0.35	0.15	0.0525	0.075	0	0	0.985	3	0	0	3	woman	2	0	0	1	0	0	0	1	1
449	R_2dhjqyhlNxS24o4	0	0	0.1	0	0	0	1	0.825	6	0	0	2	men	1	0	0	0	0	0	0	0	0
450	R_2dK0wuNtHq4UYww	0.8	0.8	0.15	0.12	0.12	1	0	0.695	5	0	0	3	men	2	0	0	0	0	0	0	0	1
451	R_2dKgN2EKhmcic5x	0	0	0.55	0	0	0	1	0.635	1	0	0	2	woman	5	2	0	0	0	0	0	0	0
452	R_2dL6xJHifK6UQLY	0.1	0.05	0.75	0.0375	0.075	0	0	0.35	5	0	0	3	woman	4	3	0	1	0	0	0	1	1
453	R_2dQPMi5IFk3TdOH	0.35	0.05	0.11	0.0055	0.0385	0	0	0.995	6	0	0	3	woman	3	0	0	1	0	0	1	0	0
454	R_2drO8eI4HfhdDbL	0	0	0.3	0	0	0	1	0.175	1	0	0	3	woman	2	0	0	0	0	0	0	0	1
455	R_2dWjW2aPvGkjQlc	0	0	0.5	0	0	0	1	1	2	0	0	1	woman	5	1	0	0	0	0	0	0	0
456	R_2dyCh22t3DAQ8tp	0.1	0	0.95	0	0.095	0	0	0.51	3	0	0	3	woman	4	1	0	0	0	0	0	0	1
457	R_2E0jvhnivCHOLDz	0.35	0.1	0.5	0.05	0.175	0	0	0.885	3	0	0	3	woman	2	0	0	0	0	0	0	0	1
458	R_2e2VotkXvHG8V2j	0.5	0.5	0.15	0.075	0.075	0	0	0.45	1	0	0	1	men	4	0	0	0	0	0	0	0	0
459	R_2e59mJ7qM85HsFY	0	0	0.03	0	0	0	1	0.505	6	0	0	3	men	3	0	0	2	1	1	0	0	1
460	R_2E5CQBj8n0cXgEj	0.15	0.1	0.25	0.025	0.0375	0	0	0.265	3	0	0	2	woman	1	0	0	0	0	0	0	0	1
461	R_2EaSMbSQB9M8H2m	0.05	0	0.1	0	0.005	0	0	0.675	1	0	0	2	woman	1	0	1	1	0	0	0	1	1
462	R_2Eg9vG3e03lU80N	0	0	0.12	0	0	0	1	0.55	2	0	0	2	woman	5	1	0	0	0	0	0	0	0
463	R_2Eibrlafzr00Zza	0.05	0.05	0.35	0.0175	0.0175	0	0	0.995	5	0	0	3	woman	5	0	0	0	0	0	0	0	1
464	R_2EiuXhC5zE9N8KL	0.1	0	0.41	0	0.041	0	0	0.85	4	0	0	3	woman	2	0	1	0	0	0	0	0	0
465	R_2EoRRu4we36vQrY	0.5	0.35	0.3	0.105	0.15	0	0	1	6	0	0	3	men	4	0	0	0	0	0	0	0	0
466	R_2EoTCS95sZw32kY	0.8	0.8	0.2	0.16	0.16	1	0	0	1	0	0	2	woman	3	0	0	0	0	0	0	0	0
467	R_2Eoxuc5ETumtmSO	0.1	0.05	0.1	0.005	0.01	0	0	0.445	1	0	0	1	woman	1	0	0	1	0	0	1	0	0
468	R_2Ey6gy1ihzxCEmo	0.65	0.35	0.2	0.07	0.13	0	0	0.165	1	1	0	1	men	1	1	0	1	0	0	1	0	0
469	R_2EymvlpnT9DWoiC	0.8	0.8	0.25	0.2	0.2	1	0	0.975	2	0	0	3	woman	3	1	0	0	0	0	0	0	1
470	R_2Ez7qjfpiE7gSoj	0	0	0.25	0	0	0	1	0.37	1	0	0	2	men	1	0	0	0	0	0	0	0	0
471	R_2f7qDx4OaquGJEk	0.65	0.65	0.4	0.26	0.26	0	0	0.75	4	0	0	2	men	3	0	0	0	0	0	0	0	0
472	R_2f8ShnVsShCaecz	0.8	0.5	0.21	0.105	0.168	0	0	0.445	6	0	0	3	woman	3	0	0	1	0	0	0	1	1
473	R_2f97ZA3e0v1Jsdj	0.05	0	0.2	0	0.01	0	0	0.41	3	0	0	2	woman	3	0	0	1	1	0	0	0	0
474	R_2f9EF5m1QS8pmDD	0.35	0.25	0.5	0.125	0.175	0	0	0.875	6	0	0	1	woman	1	0	0	0	0	0	0	0	0
475	R_2fCgeQJIRsnh85V	0.25	0.35	0.86	0.301	0.215	0	0	0.565	5	0	0	3	woman	5	3	0	1	0	0	0	1	1
476	R_2fd0l4XscpB9Txy	0.8	0.8	0.31	0.248	0.248	1	0	0.08	6	0	0	3	woman	3	0	0	0	0	0	0	0	0
477	R_2feZnAnpCCHzzbF	0.65	0.8	0.57	0.456	0.3705	1	0	0	2	0	0	1	woman	3	0	1	1	0	0	0	1	1
478	R_2fHg9Y9unnLigk0	0.35	0.25	0.3	0.075	0.105	0	0	0.65	1	0	0	2	woman	1	0	0	1	0	0	1	0	0
479	R_2foL0RSe8joPMqU	0.65	0.65	0.32	0.208	0.208	0	0	0.255	2	0	0	3	woman	4	0	0	0	0	0	0	0	0
480	R_2frGhPg5ft9a1Br	0	0	0.51	0	0	0	1	0.735	5	0	0	3	men	5	1	0	0	0	0	0	0	0
481	R_2l3AernEoUTXzlT	0	0	0.52	0	0	0	1	0.84	6	0	0	3	woman	4	1	0	0	0	0	0	0	1
482	R_2mfbkQkGx1hmhQl	0	0	0.04	0	0	0	1	0.275	2	0	0	2	woman	2	0	0	0	0	0	0	0	1
483	R_2OGyClys4ppeR5s	0.8	0.8	0.1	0.08	0.08	1	0	0.3	2	0	0	3	woman	2	0	0	0	0	0	0	0	1
484	R_2OPFxnyxjafbl0p	0.05	0.05	0.8	0.04	0.04	0	0	0.3	3	0	0	2	woman	3	1	0	1	0	0	1	0	0
485	R_2OUcHcKEv7bt39r	0.15	0.15	0.8	0.12	0.12	0	0	0.75	4	0	0	2	woman	1	2	1	0	0	0	0	0	0
486	R_2P24h8G1kjXNGY1	0.8	0.8	0.03	0.024	0.024	1	0	0.74	6	0	0	3	woman	5	1	0	2	1	0	0	1	1
487	R_2P6IrVJfZ7jnWni	0	0	0.4	0	0	0	1	0.48	4	0	0	3	woman	4	1	0	1	0	0	0	1	0
488	R_2Pb3T541bwf9VR9	0.8	0.5	0.02	0.01	0.016	0	0	0.35	3	0	0	3	woman	3	0	0	1	0	0	1	0	0
489	R_2pKQneLWM8l3aNi	0.8	0.8	0.3	0.24	0.24	1	0	0.225	6	0	0	3	woman	2	1	1	1	0	0	0	1	1
490	R_2PqbEKhu73nKIcT	0.65	0.65	0.35	0.2275	0.2275	0	0	0.575	2	0	0	3	woman	2	0	0	0	0	0	0	0	1
491	R_2PuPVd6E5d3gew8	0	0.05	0.16	0.008	0	0	1	0.99	6	0	0	3	woman	3	0	0	0	0	0	0	0	0
492	R_2PvdRzklwegqUZc	0.8	0	0.51	0	0.408	0	0	0.27	2	0	0	3	woman	4	0	0	0	0	0	0	0	1
493	R_2q1qNqyDLDPCxCv	0.5	0.5	0.3	0.15	0.15	0	0	0.5	6	0	0	3	woman	5	0	0	0	0	0	0	0	0
494	R_2q481ACsEGzcrQU	0.8	0.65	0.5	0.325	0.4	0	0	0.375	1	0	0	3	woman	3	0	0	2	0	0	1	1	1
495	R_2q7r8LVKzFg57QA	0.8	0.8	0.5	0.4	0.4	1	0	0	1	0	0	1	woman	2	0	0	0	0	0	0	0	0
496	R_2QALwxxHHBUOa6Q	0.35	0	0.71	0	0.2485	0	0	0.005	1	0	0	3	woman	1	0	0	0	0	0	0	0	1
497	R_2qCQDIIZ6A6RhQQ	0	0	1	0	0	0	1	0.365	3	0	0	3	woman	5	2	0	0	0	0	0	0	0
498	R_2qgbIMMjMc7qHq2	0.25	0.35	0.47	0.1645	0.1175	0	0	0.81	3	0	0	2	men	1	0	0	0	0	0	0	0	0
499	R_2QhxtKJdM8vi2UP	0	0	0.2	0	0	0	1	0.75	3	0	0	3	woman	2	0	0	0	0	0	0	0	1
500	R_2QiiHcYQdDH0ctP	0.35	0.35	0.1	0.035	0.035	0	0	1	6	0	0	3	woman	2	0	0	0	0	0	0	0	0
501	R_2qjwvsLW2XTdtrp	0.35	0.25	0.2	0.05	0.07	0	0	0.85	3	0	0	3	men	5	0	0	0	0	0	0	0	0
502	R_2QnC2uWGoQU6u6o	0.65	0.65	0.25	0.1625	0.1625	0	0	0.195	3	0	0	2	woman	2	0	0	0	0	0	0	0	0
503	R_2qpAcmlJaUEaFvr	0.8	0.8	0.3	0.24	0.24	1	0	0.145	4	0	0	3	men	2	0	0	0	0	0	0	0	1
504	R_2QWltcddYy2KA8X	0	0	0.45	0	0	0	1	0.31	1	0	0	2	woman	4	0	0	0	0	0	0	0	0
505	R_2QX6ZlEViDnVZTx	0.15	0.1	0.14	0.014	0.021	0	0	0.355	2	0	0	3	woman	2	0	0	0	0	0	0	0	0
506	R_2QxmTyvVW6cMknM	0.8	0.8	0.25	0.2	0.2	1	0	0.875	6	0	0	3	men	5	0	0	0	0	0	0	0	1
507	R_2qyG5NPZGtZ7VCe	0	0	0.51	0	0	0	1	0.73	4	0	0	2	men	4	0	0	0	0	0	0	0	0
508	R_2R4YOIjWwCSztAo	0.8	0.8	0.1	0.08	0.08	1	0	0.45	4	0	0	1	men	1	0	1	0	0	0	0	0	0
509	R_2RaeRtFXhguQIH4	0.5	0.5	0.1	0.05	0.05	0	0	0.775	6	0	0	3	woman	3	0	0	0	0	0	0	0	1
510	R_2rGZBymcvx5gkUx	0.15	0.15	0.1	0.015	0.015	0	0	0.525	2	0	0	1	woman	4	0	0	0	0	0	0	0	1
511	R_2rHi5kMcuapAuQ3	0.5	0.5	0.5	0.25	0.25	0	0	0.25	5	0	0	3	woman	4	0	1	0	0	0	0	0	0
512	R_2rMAVd68cJOajzM	0.5	0.5	0.15	0.075	0.075	0	0	0.15	6	0	0	2	men	3	0	0	0	0	0	0	0	0
513	R_2rNteXU1hebc2p3	0.8	0.8	0.4	0.32	0.32	1	0	0.6	6	0	0	3	woman	5	0	0	0	0	0	0	0	1
514	R_2rOAcJBbU1OVNWa	0.35	0.35	0.3	0.105	0.105	0	0	0.56	5	0	0	2	woman	5	1	0	1	0	0	1	0	0
515	R_2RP18RKrED9FwDa	0.25	0.25	0.2	0.05	0.05	0	0	0.8	3	0	0	1	woman	1	0	0	0	0	0	0	0	1
516	R_2RQjipMYoS70dbB	0.8	0.8	0.5	0.4	0.4	1	0	0.265	5	0	0	2	woman	5	1	0	0	0	0	0	0	0
517	R_2rrdcFO6p3MInr3	0	0	0.5	0	0	0	1	0.95	5	0	0	3	woman	5	2	0	0	0	0	0	0	0
518	R_2rucJnA5eE7wobg	0.35	0.15	0.5	0.075	0.175	0	0	0.445	2	0	0	2	woman	1	1	0	0	0	0	0	0	1
519	R_2rut97kfsOunJUM	0.65	0.1	0.3	0.03	0.195	0	0	0	2	0	0	2	men	2	0	0	0	0	0	0	0	0
520	R_2rvE9l0uDVtGPSu	0	0	0.1	0	0	0	1	0.5	3	0	0	2	men	4	0	0	0	0	0	0	0	0
521	R_2RWFcPH85kNV02D	0.05	0	0.6	0	0.03	0	0	0.5	1	0	0	2	woman	2	1	0	0	0	0	0	0	1
522	R_2rZ1bl8qOQIYfR3	0.5	0.25	0.75	0.1875	0.375	0	0	0	1	0	0	3	woman	2	1	0	0	0	0	0	0	0
523	R_2s0AUORgmniewbV	0.8	0.8	0.5	0.4	0.4	1	0	0.58	6	0	0	3	men	2	0	1	1	0	0	0	1	0
524	R_2s0VLV6lxQiS4yP	0	0.05	0.4	0.02	0	0	1	0.55	6	0	0	2	woman	5	1	0	0	0	0	0	0	1
525	R_2s1AbyihXvq6lGx	0	0	0.08	0	0	0	1	0.735	1	0	0	3	woman	3	0	0	0	0	0	0	0	1
526	R_2s1DrVQnDO3WbVn	0.65	0.35	0.3	0.105	0.195	0	0	0.1	5	0	0	3	woman	2	1	0	0	0	0	0	0	1
527	R_2S6olWMPIhJ9nNl	0.05	0.05	0.85	0.0425	0.0425	0	0	0.015	1	0	0	1	woman	2	1	0	0	0	0	0	0	0
528	R_2saUqsjfmhfQjfx	0.35	0.15	0.12	0.018	0.042	0	0	1	2	0	0	2	woman	3	0	0	2	1	0	0	1	0
529	R_2SCeV8GNvn1HzFx	0.35	0.25	1	0.25	0.35	0	0	0.15	5	0	0	3	woman	3	1	1	0	0	0	0	0	1
530	R_2SdF06P1wrjzZgY	0	0	0.3	0	0	0	1	0.015	1	0	0	1	woman	1	1	1	0	0	0	0	0	0
531	R_2SJNIgy1iTzLqIK	0	0	0.51	0	0	0	1	0.475	5	0	0	3	woman	3	2	0	2	0	0	1	1	0
532	R_2SlgqWfypMya1vS	0.35	0.35	0.1	0.035	0.035	0	0	0.925	1	0	0	2	woman	2	1	0	1	0	0	0	1	1
533	R_2SoQP4RinX70JSa	0.25	0	0.1	0	0.025	0	0	0.71	4	0	0	1	woman	1	0	0	0	0	0	0	0	0
534	R_2sSz9NHfXQcdBq5	0.15	0.1	0.79	0.079	0.1185	0	0	0.44	5	0	0	3	men	5	2	0	0	0	0	0	0	0
535	R_2SuDqINjeWn8jI9	0.8	0.8	0.02	0.016	0.016	1	0	0.01	2	0	0	2	woman	4	0	0	0	0	0	0	0	0
536	R_2SwVGkuBFJvM9NN	0.8	0.8	0.01	0.008	0.008	1	0	0.99	5	0	0	3	woman	2	0	0	1	0	0	0	1	1
537	R_2t2IUhKGxcXdxB8	0	0	0.9	0	0	0	1	0.01	2	0	0	3	woman	4	3	0	0	0	0	0	0	0
538	R_2t3tuZf3Zgs0qvw	0.8	0.8	0	0	0	1	0	0.275	2	0	0	3	woman	3	0	0	0	0	0	0	0	0
539	R_2t9kGmlmwBq9llS	0.25	0.15	0	0	0	0	0	1	5	0	0	2	woman	1	0	0	0	0	0	0	0	1
540	R_2TAfw1J8153lX3T	0	0	0.27	0	0	0	1	0.455	1	0	0	2	woman	5	1	0	0	0	0	0	0	0
541	R_2tapJuBsagmPUAS	0.8	0.8	0.21	0.168	0.168	1	0	0.925	4	0	0	3	woman	4	0	0	1	0	0	0	1	1
542	R_2teY2k2yeOlpyIC	0.05	0	1	0	0.05	0	0	0	1	0	0	1	woman	1	1	0	0	0	0	0	0	0
543	R_2tG2P0kPLjQWqkH	0.1	0.1	0.6	0.06	0.06	0	0	1	6	0	0	3	men	3	1	0	0	0	0	0	0	1
544	R_2thdiNwvycEpodT	0.8	0.8	0.85	0.68	0.68	1	0	0.5	4	0	0	1	men	4	0	0	0	0	0	0	0	1
545	R_2tJAYiXQKgp15zB	0.8	0.35	0.1	0.035	0.08	0	0	0.45	3	0	0	3	woman	2	0	0	0	0	0	0	0	1
546	R_2tKDoWTvUPApH0J	0.15	0.15	0.05	0.0075	0.0075	0	0	0.5	6	0	0	3	woman	2	0	0	0	0	0	0	0	1
547	R_2TLTg6lEjygyrzY	0.8	0.8	0.03	0.024	0.024	1	0	0.5	5	0	0	2	men	2	0	0	0	0	0	0	0	0
548	R_2tLvva7FEIZIcNR	0.8	0.8	0.25	0.2	0.2	1	0	1	6	0	0	3	woman	5	2	0	1	0	0	0	1	1
549	R_2tMCkqtdPXi58gJ	0.05	0	0	0	0	0	0	0	4	0	0	2	woman	3	0	0	0	0	0	0	0	0
550	R_2TntL9pGX9mBqm6	0.8	0.8	0.26	0.208	0.208	1	0	0.995	3	0	0	3	woman	1	0	0	1	0	0	0	1	1
551	R_2TnvBmPnrd4RAaZ	0.15	0.15	0.7	0.105	0.105	0	0	0.8	5	0	0	2	men	5	3	1	0	0	0	0	0	0
552	R_2tOubAa9d9wj3GN	0.8	0.8	0.5	0.4	0.4	1	0	0.79	4	0	0	3	woman	4	1	0	1	0	0	0	1	1
553	R_2TpgJ2189PGSn5U	0	0	0.5	0	0	0	1	0	1	0	0	1	woman	4	0	0	0	0	0	0	0	0
554	R_2TQPvZdYbE1wBct	0.35	0.15	0.3	0.045	0.105	0	0	0.5	4	0	0	3	woman	2	0	0	0	0	0	0	0	0
555	R_2ttKN7xHuWncEAw	0.25	0.1	0.5	0.05	0.125	0	0	0.25	6	0	0	3	woman	2	0	0	1	0	0	0	1	1
556	R_2Tue7IUiBKrOWq0	0.25	0.15	0.5	0.075	0.125	0	0	0.9	5	0	0	2	woman	4	0	0	0	0	0	0	0	1
557	R_2txo244CYXjiKFv	0.1	0	0.19	0	0.019	0	0	0.87	3	0	0	2	men	1	0	0	0	0	0	0	0	1
558	R_2TYPgwIGqs3w4na	0.35	0.15	0.69	0.1035	0.2415	0	0	0.495	6	0	0	3	woman	3	1	0	1	0	0	1	0	1
559	R_2U3246pU5uRepET	0.8	0.8	0.55	0.44	0.44	1	0	0.48	2	0	0	1	men	3	1	0	0	0	0	0	0	0
560	R_2U4R0tNciF2Pe3z	0.8	0	0.4	0	0.32	0	0	0.15	6	0	0	3	woman	2	0	0	1	1	0	0	0	1
561	R_2U6jDToZZ1bIyvI	0.8	0.8	0.51	0.408	0.408	1	0	0.075	6	0	0	3	woman	5	2	0	1	0	0	1	0	0
562	R_2U6rRDXBPjwStCc	0.15	0.15	0.5	0.075	0.075	0	0	0.45	1	0	0	2	men	3	0	0	0	0	0	0	0	0
563	R_2U8Xeusk8Qrl2wN	0	0	0.15	0	0	0	1	0.475	6	0	0	3	woman	5	1	0	0	0	0	0	0	1
564	R_2Uc4l29JoK6y27X	0.65	0.5	0.06	0.03	0.039	0	0	0.505	6	0	0	3	woman	2	0	0	0	0	0	0	0	1
565	R_2uE9zpP94NQicPO	0	0	0.25	0	0	0	1	1	6	0	0	3	woman	3	1	0	1	0	0	0	1	0
566	R_2ufl0XE7rIPHUoF	0	0	0.91	0	0	0	1	0.14	1	0	0	1	woman	3	1	0	0	0	0	0	0	0
567	R_2UgYRapERVasNpq	0	0	0.3	0	0	0	1	0.935	6	0	0	2	woman	5	0	0	0	0	0	0	0	0
568	R_2ui2p3DIFhwg6Ih	0.25	0	0.7	0	0.175	0	0	0.75	2	0	0	2	woman	1	1	0	0	0	0	0	0	0
569	R_2uIBjvx5qhXlXRG	0.35	0.35	0	0	0	0	0	0.42	5	0	0	2	woman	4	0	0	0	0	0	0	0	0
570	R_2uptiGaInuqmcT7	0	0	0.41	0	0	0	1	0.46	6	0	0	3	woman	5	1	0	0	0	0	0	0	0
571	R_2uQBr2VfHFxTJ0Z	0.65	0.65	0.2	0.13	0.13	0	0	0.75	4	0	0	1	woman	5	0	0	0	0	0	0	0	0
572	R_2urmjJaeduGtKSH	0	0	0.5	0	0	0	1	0.5	2	0	0	3	woman	2	0	0	0	0	0	0	0	0
573	R_2UW9TEKXOeDiUrN	0.05	0	0.25	0	0.0125	0	0	0.525	2	0	0	2	woman	3	0	0	0	0	0	0	0	1
574	R_2uWczSuuZR8doJV	0.25	0.25	0.5	0.125	0.125	0	0	0.585	4	0	0	3	woman	3	0	1	0	0	0	0	0	1
575	R_2uwUonzCqYii37H	0.15	0.05	0.82	0.041	0.123	0	0	0	1	1	0	1	woman	2	1	1	0	0	0	0	0	0
576	R_2UY6bPbPT8eeVwB	0.8	0.65	0.35	0.2275	0.28	0	0	1	6	0	0	1	woman	1	0	0	0	0	0	0	0	1
577	R_2uzHpN9SuwJEJ2N	0	0	0.55	0	0	0	1	0.82	4	0	0	3	woman	5	0	0	0	0	0	0	0	1
578	R_2v00e39jEeQbgsZ	0.8	0.8	0.05	0.04	0.04	1	0	0.475	3	0	0	2	woman	1	0	0	2	1	0	0	1	1
579	R_2v1SYdsDFaoK8tm	0.8	0.8	0.33	0.264	0.264	1	0	0.66	4	0	0	3	men	3	0	0	0	0	0	0	0	0
580	R_2v6P0sReKQRZ2Jj	0.1	0.05	0.75	0.0375	0.075	0	0	0.5	4	0	0	3	woman	2	1	0	1	1	0	0	0	1
581	R_2V8gRPnvOVqeAvl	0.1	0	0.5	0	0.05	0	0	0.01	1	0	0	2	woman	2	0	0	0	0	0	0	0	0
582	R_2vcW626sRWWrILr	0.8	0.8	0.05	0.04	0.04	1	0	1	6	0	0	3	men	3	0	0	0	0	0	0	0	0
583	R_2vcxvBQlpaqbd7l	0.05	0.05	0.5	0.025	0.025	0	0	1	5	1	0	3	woman	4	0	0	0	0	0	0	0	0
584	R_2VDBdBwYiWJh5Q3	0.8	0.8	0.02	0.016	0.016	1	0	0.99	6	0	0	3	woman	4	0	0	1	0	0	1	0	1
585	R_2vdzfyjRKXIRWiG	0	0	0.81	0	0	0	1	0.435	6	0	0	3	woman	5	3	1	0	0	0	0	0	0
586	R_2Vec5nV8csfPmAd	0.5	0.25	0.3	0.075	0.15	0	0	0.9	6	0	0	3	men	4	0	0	0	0	0	0	0	0
587	R_2VEoswLnMIOyEsq	0.8	0.8	0.5	0.4	0.4	1	0	0.67	6	0	0	3	woman	2	0	0	0	0	0	0	0	0
588	R_2vk49MVwS4REGBS	0.5	0.5	0.1	0.05	0.05	0	0	0.46	6	0	0	3	men	4	0	0	1	1	0	0	0	0
589	R_2VkZJmEyApGdego	0.8	0.8	0.24	0.192	0.192	1	0	0.635	6	0	0	3	woman	3	0	0	3	1	0	1	1	1
590	R_2VL0UIwYWKSId7d	0.05	0	0.05	0	0.0025	0	0	0.005	1	1	0	2	men	1	0	0	0	0	0	0	0	0
591	R_2VmyG8x0P3Je4N5	0.1	0	0.1	0	0.01	0	0	0.39	2	0	0	2	woman	2	0	0	1	0	0	1	0	0
592	R_2VPZCiyIQ3jPhPn	0.25	0	0.2	0	0.05	0	0	0.05	2	0	0	2	woman	1	1	0	1	1	0	0	0	0
593	R_2VwJc8uAItvtwBM	0.65	0.65	0.24	0.156	0.156	0	0	0.4	4	0	0	2	woman	5	2	0	0	0	0	0	0	0
594	R_2vYYv7Idtxfe6rP	0.8	0.8	0.5	0.4	0.4	1	0	0.05	3	0	0	3	woman	2	1	0	0	0	0	0	0	0
595	R_2vZbN3WZGBxEk7C	0.15	0.15	0.25	0.0375	0.0375	0	0	0.7	1	1	0	1	woman	1	0	0	0	0	0	0	0	0
596	R_2w4tUSXTVGexm0A	0.8	0.8	0	0	0	1	0	1	6	0	0	1	men	1	0	1	0	0	0	0	0	1
597	R_2w6pPCEMPGCGVXL	0.35	0.25	0.25	0.0625	0.0875	0	0	0.69	2	0	0	2	men	5	1	0	0	0	0	0	0	1
598	R_2WB7mmg4YxWKNVW	0.8	0.8	0.17	0.136	0.136	1	0	0.215	6	0	0	2	woman	1	0	0	1	0	0	0	1	1
599	R_2wBnV2ztm5UWllV	0	0	0.26	0	0	0	1	1	6	0	0	3	woman	5	1	0	0	0	0	0	0	0
600	R_2wboS338CgELxHk	0	0	0.25	0	0	0	1	1	5	0	0	2	men	2	0	0	1	1	0	0	0	0
601	R_2WCCRqCa4gYooWC	0.5	0.35	0.3	0.105	0.15	0	0	0.785	5	0	0	3	woman	4	0	0	1	0	0	0	1	1
602	R_2WCIUXporCG3jmn	0.1	0.15	0.3	0.045	0.03	0	0	0.9	5	0	0	3	woman	3	0	0	0	0	0	0	0	0
603	R_2WDwv7hC9c0FmaA	0.05	0	0.5	0	0.025	0	0	0	1	0	0	1	woman	1	1	0	0	0	0	0	0	0
604	R_2WGa90jw8UabIkt	0	0	0.1	0	0	0	1	1	6	0	0	2	woman	4	0	0	0	0	0	0	0	1
605	R_2WGdgKpQ48aA179	0.8	0.8	0.3	0.24	0.24	1	0	1	5	0	0	3	woman	2	0	0	1	0	0	0	1	1
606	R_2wmDBBikqW9Vlb8	0.8	0.25	0.5	0.125	0.4	0	0	0.69	2	0	0	2	woman	2	0	0	0	0	0	0	0	0
607	R_2wn3SxgchC30zIx	0.25	0.25	0.37	0.0925	0.0925	0	0	0.385	5	0	0	1	woman	1	0	0	2	0	0	1	1	0
608	R_2WOoVwnLQhmbbx0	0.8	0.8	0.5	0.4	0.4	1	0	0.225	4	0	0	3	woman	4	0	0	0	0	0	0	0	0
609	R_2wozINlivEANOja	0.8	0.8	0.3	0.24	0.24	1	0	0.29	3	0	0	3	woman	3	1	0	0	0	0	0	0	1
610	R_2wsEcDArdi2bQcm	0.8	0.8	0.3	0.24	0.24	1	0	1	1	1	0	2	men	1	1	0	0	0	0	0	0	0
611	R_2WSFKlxGdL1pPgJ	0.25	0.05	0.18	0.009	0.045	0	0	0.9	6	0	0	3	woman	4	0	0	0	0	0	0	0	1
612	R_2wtb8X9Ib3B4IXx	0	0	0.5	0	0	0	1	0.38	2	0	0	2	men	2	0	0	1	0	0	1	0	0
613	R_2wTTP6LablVGNvd	0	0	0.7	0	0	0	1	0.125	1	1	0	2	men	2	1	0	1	0	0	1	0	0
614	R_2wuxNRfzECMrKRb	0.35	0.05	0.2	0.01	0.07	0	0	0.355	2	0	0	2	woman	1	0	0	0	0	0	0	0	1
615	R_2wvRKWyHXj1QQGc	0	0	0.5	0	0	0	1	0.285	5	0	0	2	woman	5	1	0	0	0	0	0	0	0
616	R_2Wx4MZ2SvYSJLCE	0.8	0.8	0.1	0.08	0.08	1	0	0.25	5	0	0	3	men	2	0	0	1	0	0	0	1	0
617	R_2XaZGv7cXVBMv1C	0.5	0.5	0.22	0.11	0.11	0	0	0.59	1	0	0	2	woman	1	0	0	1	0	0	1	0	1
618	R_2XcXVm4CgZsT379	0.8	0.8	0.17	0.136	0.136	1	0	0.5	6	0	0	2	men	1	0	0	0	0	0	0	0	1
619	R_2xDh0Cw6HZfNtdK	0.5	0.35	0.05	0.0175	0.025	0	0	0.835	1	0	0	2	woman	1	0	0	0	0	0	0	0	1
620	R_2xF2lzqlPvkpFk4	0	0	0.99	0	0	0	1	0.435	2	0	0	3	woman	5	1	0	1	1	0	0	0	0
621	R_2xFNkU9o2E9qo4H	0.1	0	0.65	0	0.065	0	0	0.1	1	0	0	2	men	1	1	0	0	0	0	0	0	0
622	R_2xGc8oTll2QA1fi	0.65	0.35	0.76	0.266	0.494	0	0	0.205	1	0	0	2	woman	2	0	0	0	0	0	0	0	0
623	R_2XiXa2Km1fEatXi	0	0	1	0	0	0	1	0	3	1	0	3	woman	3	1	0	0	0	0	0	0	0
624	R_2xM2khkeuNrgdew	0.1	0.05	0.22	0.011	0.022	0	0	0.545	6	0	0	3	woman	5	1	0	2	1	1	0	0	1
625	R_2XmlPGcsABRUymo	0.05	0	0.5	0	0.025	0	0	1	3	0	0	2	woman	3	0	0	0	0	0	0	0	1
626	R_2xQO46r9BMeLew6	0	0	0.1	0	0	0	1	0.465	1	1	0	3	woman	2	0	0	1	0	0	1	0	0
627	R_2xVJxu6iMbu65ok	0.5	0.5	0.8	0.4	0.4	0	0	0	1	0	0	3	woman	1	0	0	0	0	0	0	0	0
628	R_2xXiAqZmld7fp2y	0	0	0.21	0	0	0	1	0.005	2	1	0	2	men	5	1	0	0	0	0	0	0	0
629	R_2y4oE3i3liFUZua	0.8	0.8	0.9	0.72	0.72	1	0	0.4	3	0	0	2	woman	3	2	1	0	0	0	0	0	0
630	R_2y4tsSkUMRIFGlt	0	0	0	0	0	0	1	0.66	2	0	0	2	woman	2	1	0	1	0	0	1	0	0
631	R_2y9ESgZB9VYbHJx	0.5	0.15	0.1	0.015	0.05	0	0	0.625	4	0	0	1	woman	1	0	0	0	0	0	0	0	0
632	R_2YaCtpRIOnodT7i	0.15	0	0.49	0	0.0735	0	0	0.875	2	0	0	3	men	2	0	0	0	0	0	0	0	1
633	R_2YAlTYVIAndTtvq	0.8	0.65	0.5	0.325	0.4	0	0	1	4	0	0	2	men	1	0	0	0	0	0	0	0	0
634	R_2ydVS30sbRIDHbw	0.8	0.8	0.1	0.08	0.08	1	0	0	4	0	0	2	woman	3	0	0	0	0	0	0	0	0
635	R_2YfhQD2cC5kb0p6	0	0	0.49	0	0	0	1	0.745	4	0	0	2	woman	3	1	0	0	0	0	0	0	0
636	R_2YG70cfihbOf0SU	0.15	0	0.6	0	0.09	0	0	0.4	3	0	0	2	woman	1	1	0	1	0	0	1	0	1
637	R_2Yib1L5kj8C2Rsn	0.8	0.8	0.02	0.016	0.016	1	0	0.305	6	0	0	2	woman	1	0	0	1	0	0	0	1	1
638	R_2YKXpnRVlnHLsvR	0.65	0.5	0.3	0.15	0.195	0	0	0.095	2	0	0	2	men	1	0	0	1	0	0	0	1	1
639	R_2YlaREmKIrJhSQ8	0.15	0.1	0.5	0.05	0.075	0	0	0	1	0	0	2	men	2	0	0	1	0	0	1	0	0
640	R_2YlJjtAoRp7OQjf	0.8	0.8	0.1	0.08	0.08	1	0	0.65	5	0	0	3	woman	2	0	0	1	1	0	0	0	1
641	R_2ymaCvku5xIMwqs	0.8	0.8	0.25	0.2	0.2	1	0	0.625	5	0	0	3	men	2	0	0	0	0	0	0	0	0
642	R_2ymGJoKBElaFWGJ	0.25	0.25	0.2	0.05	0.05	0	0	0.045	2	0	0	3	woman	3	0	0	0	0	0	0	0	1
643	R_2YocjljY1lbyEEY	0	0	0.31	0	0	0	1	0.45	1	0	0	3	men	1	0	0	0	0	0	0	0	0
644	R_2Yokl2qOZKKdpdV	0.5	0.5	0.2	0.1	0.1	0	0	0.705	4	0	0	3	woman	2	0	0	1	0	0	0	1	0
645	R_2yqDmjIE8RSk0SZ	0.15	0	0.42	0	0.063	0	0	0.495	2	0	0	2	woman	5	1	0	0	0	0	0	0	0
646	R_2Ys1eWGldWcOZ2M	0.1	0.05	0.3	0.015	0.03	0	0	0.79	6	0	0	1	woman	1	0	0	0	0	0	0	0	1
647	R_2YtYHSi8udjZS6C	0.15	0.15	0.2	0.03	0.03	0	0	0.35	6	0	0	3	woman	3	1	0	0	0	0	0	0	1
648	R_2YxJxmUEsZg9C5n	0.25	0.25	0.05	0.0125	0.0125	0	0	0.375	3	0	0	2	woman	4	0	0	0	0	0	0	0	0
649	R_2YyUWjTQAA3U5In	0.5	0.25	0.11	0.0275	0.055	0	0	0.005	6	0	0	2	woman	4	0	0	0	0	0	0	0	1
650	R_2YywLKTjo9O6IIQ	0.5	0.5	0.1	0.05	0.05	0	0	0.9	6	0	0	2	woman	1	0	0	0	0	0	0	0	1
651	R_2zBAv3M7krKScSn	0.25	0.35	0.2	0.07	0.05	0	0	0.75	1	0	0	1	men	1	1	0	0	0	0	0	0	1
652	R_2zBzuzYXhrOSdxA	0	0	0.3	0	0	0	1	0.455	5	0	0	3	woman	5	0	0	0	0	0	0	0	0
653	R_2ZChG9uulJMFh3r	0	0	0.71	0	0	0	1	0.025	6	0	0	3	woman	3	1	0	0	0	0	0	0	0
654	R_2zCitjkfK7nEYIC	0.35	0.25	0.5	0.125	0.175	0	0	0.715	6	0	0	1	woman	1	0	0	0	0	0	0	0	0
655	R_2ZE0n0NSmc4Gx99	0.25	0.05	0.5	0.025	0.125	0	0	0.145	5	0	0	3	woman	3	0	0	0	0	0	0	0	0
656	R_2ZEK4OYSycP1pzg	0.05	0	0.53	0	0.0265	0	0	0.185	2	0	0	3	woman	2	0	0	1	0	0	0	1	1
657	R_2zi1ueJQNLhNcyS	0.5	0.25	0.1	0.025	0.05	0	0	0.975	1	0	0	2	woman	3	0	1	0	0	0	0	0	0
658	R_2zkhj90PPhlvSvH	0.35	0.15	0.2	0.03	0.07	0	0	0.5	6	0	0	3	men	5	1	0	0	0	0	0	0	0
659	R_2zl73Ig1ggPvuwd	0.15	0	0.5	0	0.075	0	0	0.75	3	0	0	3	woman	3	0	0	0	0	0	0	0	1
660	R_2znD3tTvaIsl66Q	0.15	0.05	0.04	0.002	0.006	0	0	0.985	4	0	0	2	men	5	2	0	0	0	0	0	0	0
661	R_2ZNWpazdA7uPSMG	0.35	0.15	0.75	0.1125	0.2625	0	0	0.035	5	0	0	2	woman	1	1	1	3	1	0	1	1	1
662	R_2zO0LPz7igVG9G2	0	0	0.1	0	0	0	1	0.88	6	0	0	3	men	5	1	0	1	0	0	0	1	1
663	R_2ZOh16hbHlWirTQ	0.8	0.8	0.21	0.168	0.168	1	0	0.685	6	0	0	3	woman	3	0	0	0	0	0	0	0	0
664	R_2zpasWnV3uyWPF8	0	0	0.5	0	0	0	1	0.405	6	0	0	3	men	4	0	0	0	0	0	0	0	1
665	R_2ZV7ylFlsXJicwp	0.15	0.1	0.3	0.03	0.045	0	0	0.9	6	0	0	3	woman	2	0	0	0	0	0	0	0	0
666	R_2ZVcdk5RFNemBIP	0.8	0.8	0.55	0.44	0.44	1	0	0.475	3	0	0	1	men	4	0	0	0	0	0	0	0	0
667	R_2ZW7jmSYYtquYy3	0	0	0.49	0	0	0	1	0	2	0	0	3	woman	3	1	0	0	0	0	0	0	1
668	R_2ZWg0Jnzhkdpjba	0.8	0.8	0.1	0.08	0.08	1	0	0.125	1	0	0	2	woman	2	0	0	0	0	0	0	0	0
669	R_301SzGn2kUhNaJJ	0	0	0.01	0	0	0	1	0.58	6	0	0	2	woman	3	0	0	0	0	0	0	0	0
670	R_302V4kO7M9pEvt5	0.65	0.5	0.5	0.25	0.325	0	0	0	6	0	0	2	woman	1	0	0	1	0	0	0	1	0
671	R_30dRWzTpRJ4pA9Y	0.8	0.8	0.5	0.4	0.4	1	0	0	2	0	0	3	woman	3	0	0	0	0	0	0	0	1
672	R_30dRXJiqpTqOWxH	0	0	0.33	0	0	0	1	0.935	4	0	0	3	woman	4	0	0	1	1	0	0	0	0
673	R_30iSe36h1dDdBja	0	0	0.6	0	0	0	1	0.55	4	0	0	3	woman	4	1	0	1	0	0	1	0	0
674	R_30oDj6lVuSOt7v8	0.8	0.8	0.01	0.008	0.008	1	0	0.17	3	0	0	3	woman	2	0	0	1	1	0	0	0	1
675	R_30qR5hl7ZZ1uuCW	0.15	0.15	0.5	0.075	0.075	0	0	0.15	1	0	0	1	woman	1	0	0	0	0	0	0	0	1
676	R_31FRb092Kl2a28j	0.8	0.35	0.6	0.21	0.48	0	0	0.5	6	0	0	3	men	5	0	0	0	0	0	0	0	1
677	R_31GxINYiVMtbTsd	0.35	0.15	0.76	0.114	0.266	0	0	0.105	2	0	0	3	woman	2	0	0	1	0	0	0	1	1
678	R_31Horg3qMDWAwha	0.25	0.25	0.27	0.0675	0.0675	0	0	0.56	6	0	0	3	woman	4	0	0	0	0	0	0	0	1
679	R_31S1pIDXsLFLc9F	0.8	0.8	0.5	0.4	0.4	1	0	0.75	5	0	0	3	men	4	1	0	0	0	0	0	0	0
680	R_31TJY9HBWYSuMiP	0.8	0.8	0.76	0.608	0.608	1	0	0.195	5	0	0	3	woman	4	0	1	2	0	1	0	1	1
681	R_31tQHEl549tW3VC	0.8	0.65	0.5	0.325	0.4	0	0	0.645	5	0	0	3	woman	2	0	0	0	0	0	0	0	1
682	R_31TUzhw7940neDm	0	0	0.12	0	0	0	1	0.5	6	0	0	3	woman	2	0	0	1	0	0	0	1	1
683	R_31yI9s8dIn4qCqh	0.35	0.35	0.07	0.0245	0.0245	0	0	0.02	1	0	0	2	woman	1	0	0	0	0	0	0	0	1
684	R_31yoBh7ikpNORa2	0.8	0.8	1	0.8	0.8	1	0	0.65	3	0	0	2	men	5	2	0	0	0	0	0	0	0
685	R_31YtmB18x9hAdiQ	0.35	0.35	0.2	0.07	0.07	0	0	0.55	6	0	0	2	men	1	0	0	0	0	0	0	0	1
686	R_3255ccgmfbk3xrc	0	0	0.3	0	0	0	1	0.75	4	0	0	3	woman	2	0	0	2	1	0	0	1	0
687	R_32KpUTNaUeAyADf	0.8	0.8	0.13	0.104	0.104	1	0	0.145	1	0	0	2	woman	2	0	0	0	0	0	0	0	1
688	R_32RDHQugU8XEfQZ	0.35	0.15	0.21	0.0315	0.0735	0	0	0.325	2	0	0	2	men	1	0	0	0	0	0	0	0	0
689	R_32RxSdIRHgvi2e2	0.8	0.8	0.05	0.04	0.04	1	0	1	6	0	0	3	woman	2	0	0	0	0	0	0	0	0
690	R_32W1SDKzE9MA65t	0.35	0.35	0.5	0.175	0.175	0	0	0.45	6	0	0	3	woman	5	2	0	0	0	0	0	0	0
691	R_332qlAGzWtlkHWs	0.35	0.15	0.26	0.039	0.091	0	0	0.73	5	0	0	3	woman	3	0	0	0	0	0	0	0	1
692	R_3338qpBnpre41hT	0.35	0.25	0.1	0.025	0.035	0	0	0.75	6	0	0	3	woman	1	0	0	0	0	0	0	0	0
693	R_333Y3cuHkNQ27o5	0.5	0.15	0.5	0.075	0.25	0	0	0.565	1	0	0	2	woman	1	0	0	1	0	0	0	1	1
694	R_333Y8ejEHfM77tX	0	0	0.49	0	0	0	1	0.45	6	0	0	3	woman	4	1	0	2	0	0	1	1	1
695	R_3374DY2pjzmLDDv	0.8	0.8	0.6	0.48	0.48	1	0	0.175	2	0	0	3	woman	2	1	0	1	1	0	0	0	0
696	R_33C4n74IJnvl2EG	0	0	0.03	0	0	0	1	0.985	2	0	0	3	men	3	0	0	0	0	0	0	0	0
697	R_33jSuj4x0reJEB9	0.25	0	0.14	0	0.035	0	0	0.355	2	0	0	3	woman	2	0	0	0	0	0	0	0	1
698	R_33meoGZDOcejK89	0.05	0.1	0.2	0.02	0.01	0	0	0.8	3	0	0	2	woman	2	0	0	3	1	0	1	1	1
699	R_33rkpe8xVl60zkO	0.5	0.35	0.15	0.0525	0.075	0	0	0.61	2	0	0	2	woman	2	0	0	0	0	0	0	0	0
700	R_33weRnn11pnHjCV	0.35	0.15	0.15	0.0225	0.0525	0	0	0.605	1	0	0	2	woman	1	0	0	0	0	0	0	0	1
701	R_33xPyLXImtvVc1R	0.8	0.8	0.1	0.08	0.08	1	0	0.3	1	0	0	3	men	4	0	0	0	0	0	0	0	1
702	R_33xQEWQ6ecfMMu5	0	0	0.15	0	0	0	1	1	6	0	0	3	men	4	0	0	0	0	0	0	0	1
703	R_37xIfEZrT7XNvXz	0.8	0.8	0.3	0.24	0.24	1	0	0.85	3	0	0	3	woman	2	0	0	0	0	0	0	0	0
704	R_38D4ciwRYCGtLdn	0.8	0.8	0.53	0.424	0.424	1	0	0.65	6	0	0	3	men	2	1	0	0	0	0	0	0	0
705	R_3CAQd4mfsPPMFWX	0.35	0.25	0.5	0.125	0.175	0	0	0.815	4	0	0	3	woman	4	0	0	1	0	0	1	0	0
706	R_3CBL6swylqOHlV3	0	0	0	0	0	0	1	1	6	0	0	2	men	1	0	0	0	0	0	0	0	0
707	R_3CCV6sxkZNTaHJz	0	0	0.22	0	0	0	1	0.7	6	0	0	1	men	1	0	0	1	0	0	1	0	1
708	R_3CEkI75Vb9VzvnS	0.35	0	0.5	0	0.175	0	0	1	4	0	0	3	men	2	0	0	0	0	0	0	0	1
709	R_3CEpSa3xTrcQ7OV	0	0	0.82	0	0	0	1	0.265	3	0	0	2	men	3	0	0	0	0	0	0	0	0
710	R_3Cp5bDhZ105chTH	0.8	0.8	0.5	0.4	0.4	1	0	0.135	6	0	0	3	woman	3	1	0	3	1	0	1	1	1
711	R_3CSZG3s1GlnTGkY	0	0	0.41	0	0	0	1	0.77	4	0	0	1	woman	4	1	0	0	0	0	0	0	0
712	R_3CTM5lDAlETcW1Z	0.1	0.05	0.82	0.041	0.082	0	0	0.02	6	0	0	3	woman	3	1	1	1	0	0	0	1	1
713	R_3CVeVRIJfOANlH3	0.35	0.35	0.96	0.336	0.336	0	0	0.41	3	0	0	2	men	3	1	0	0	0	0	0	0	0
714	R_3D0jQoff3GdO3Lu	0.8	0.8	0.01	0.008	0.008	1	0	0.5	2	0	0	3	woman	3	1	1	0	0	0	0	0	1
715	R_3D6INoDnU5m0nid	0	0	0.31	0	0	0	1	0.7	5	0	0	3	woman	5	1	0	0	0	0	0	0	1
716	R_3DbXrWRdkjsFixv	0.8	0.8	0.5	0.4	0.4	1	0	0.605	3	0	0	3	woman	3	0	0	1	0	0	0	1	1
717	R_3dDQBkv60vFZ6wQ	0.35	0.25	0.5	0.125	0.175	0	0	0.66	2	0	0	3	woman	2	0	0	0	0	0	0	0	1
718	R_3DdvMQHnCmVTW99	0.5	0.5	0.5	0.25	0.25	0	0	0.3	3	0	0	2	woman	3	0	0	1	1	0	0	0	0
719	R_3dE6BbNfO3LDnaU	0	0	0.53	0	0	0	1	0.585	2	0	0	3	woman	3	1	0	0	0	0	0	0	0
720	R_3dE8ULOgqIk9ofR	0.35	0.25	0.4	0.1	0.14	0	0	0.47	2	0	0	2	woman	1	0	0	0	0	0	0	0	0
721	R_3dEbtd5G3ISslai	0.35	0.25	0.3	0.075	0.105	0	0	0.225	2	0	0	1	men	1	0	0	0	0	0	0	0	0
722	R_3dFHroPau1j5dVf	0	0	0.31	0	0	0	1	0	6	0	0	3	woman	3	0	0	1	0	0	0	1	1
723	R_3DfvwPumXIWE0Ap	0.8	0.8	0.04	0.032	0.032	1	0	0.01	1	0	0	3	woman	3	0	0	0	0	0	0	0	0
724	R_3DkihSyVuKe0AQF	0	0	0.02	0	0	0	1	0.6	5	0	0	3	woman	5	1	0	0	0	0	0	0	1
725	R_3DooEDuQH4PNFNw	0.05	0.05	0.1	0.005	0.005	0	0	1	5	0	0	3	men	2	0	0	0	0	0	0	0	0
726	R_3Dq0spbFfjhQtif	0	0	0.3	0	0	0	1	0.65	4	0	0	2	men	2	0	0	0	0	0	0	0	0
727	R_3E9L3goCCdgBL7p	0.8	0.8	0.25	0.2	0.2	1	0	0.945	6	0	0	2	men	2	1	0	2	0	1	0	1	1
728	R_3EaTjIeEuQtE2q0	0.35	0.1	0.31	0.031	0.1085	0	0	0.395	4	0	0	3	woman	5	0	0	0	0	0	0	0	0
729	R_3efT7rDPaSeuJyf	0.8	0.65	0.31	0.2015	0.248	0	0	0.335	1	0	0	2	woman	1	0	0	0	0	0	0	0	0
730	R_3EL3tRjYr2QbBuF	0.1	0.1	0.68	0.068	0.068	0	0	0.305	1	0	0	2	woman	1	0	0	0	0	0	0	0	0
731	R_3EmQZbEztvQ93VX	0	0	0.61	0	0	0	1	0.4	4	0	0	2	woman	5	1	0	0	0	0	0	0	0
732	R_3emZMhzCUWwMCU9	0	0	0.53	0	0	0	1	0.985	5	0	0	3	woman	5	1	0	1	0	0	1	0	0
733	R_3enr8yQB1MWiIC7	0	0	0.99	0	0	0	1	0.02	1	0	0	2	woman	1	1	0	0	0	0	0	0	1
734	R_3ereJiZHRKCjNaK	0.15	0.15	0.18	0.027	0.027	0	0	0.94	6	0	0	3	woman	4	0	0	0	0	0	0	0	1
735	R_3erY6gDQn4d07JJ	0	0	0.2	0	0	0	1	0.37	1	1	0	2	woman	3	0	1	0	0	0	0	0	0
736	R_3EszI7EVzK15Rvu	0.8	0.8	0.2	0.16	0.16	1	0	0.25	4	0	0	3	woman	3	0	0	0	0	0	0	0	0
737	R_3ETll2SIoR5lQ0B	0.15	0.15	0.55	0.0825	0.0825	0	0	0.02	2	0	0	2	woman	2	0	0	0	0	0	0	0	0
738	R_3EWlp1xI2vvNbzd	0.8	0.8	0.01	0.008	0.008	1	0	0.575	2	0	0	2	woman	1	0	0	1	0	1	0	0	1
739	R_3exzyWfYImvE6bG	0.05	0	0.5	0	0.025	0	0	0.5	3	0	0	3	woman	1	0	0	0	0	0	0	0	1
740	R_3EYhO6B2A9JdkIF	0.5	0.35	0.38	0.133	0.19	0	0	0.31	4	0	0	2	woman	1	0	0	0	0	0	0	0	0
741	R_3F3dkCslNk21MbP	0.35	0.35	0.33	0.1155	0.1155	0	0	0.545	4	0	0	3	woman	5	0	0	0	0	0	0	0	0
742	R_3F5v1NTsh4bdUyr	0.1	0.1	1	0.1	0.1	0	0	0.215	1	0	0	2	woman	1	1	0	1	0	0	1	0	0
743	R_3fej5cA2FwVboUp	0.1	0	0.91	0	0.091	0	0	0	2	1	0	3	woman	2	0	1	0	0	0	0	0	0
744	R_3fejOP7N5LVkGKM	0.05	0	0.5	0	0.025	0	0	0.25	4	0	0	2	woman	5	0	1	0	0	0	0	0	0
745	R_3femJbPUNnJd8IH	0	0	0.5	0	0	0	1	0.5	6	0	0	2	woman	1	1	0	0	0	0	0	0	1
746	R_3fIc2eHB35Tyjak	0.15	0.1	0.34	0.034	0.051	0	0	0.5	6	0	0	3	men	5	1	0	0	0	0	0	0	1
747	R_3FIHh1i0cLCeNHy	0.8	0.8	0.02	0.016	0.016	1	0	0.465	4	0	0	3	woman	2	0	0	0	0	0	0	0	1
748	R_3fivket5jCdeXZx	0.25	0.25	0.4	0.1	0.1	0	0	0.65	3	0	0	3	woman	2	0	0	0	0	0	0	0	0
749	R_3fivlv7fsjPh1Md	0.8	0.8	0.1	0.08	0.08	1	0	0.1	1	0	0	3	woman	4	0	0	0	0	0	0	0	0
750	R_3fNaCW7RVctP21L	0	0	0.2	0	0	0	1	0.39	1	0	0	2	woman	3	0	0	1	0	0	1	0	0
751	R_3foqFnpZ0jdi060	0.25	0.25	0.54	0.135	0.135	0	0	0.575	5	0	0	3	woman	3	1	0	2	0	1	0	1	0
752	R_3FQe8jdPXLLgw93	0.5	0	0.5	0	0.25	0	0	0.255	2	0	0	2	woman	4	1	0	1	0	0	1	0	0
753	R_3fqPB8ekifskuke	0.35	0.25	0.2	0.05	0.07	0	0	0.5	6	0	0	3	woman	4	1	0	0	0	0	0	0	1
754	R_3frCwgDQlSQ2WEF	0.05	0.05	0.65	0.0325	0.0325	0	0	1	1	0	0	2	men	2	1	0	0	0	0	0	0	1
755	R_3FUNN3gKQIiDf7z	0	0	0.2	0	0	0	1	0.35	2	0	0	2	woman	2	0	0	0	0	0	0	0	0
756	R_3fw6BWEtglUdzHw	0.25	0.15	0.31	0.0465	0.0775	0	0	0.51	6	0	0	3	men	2	0	0	0	0	0	0	0	0
757	R_3G0TqZpeEfkvG6e	0.5	0.65	0.1	0.065	0.05	0	0	0.575	4	0	0	3	woman	2	0	0	0	0	0	0	0	0
758	R_3G2EZtO91TqEFXO	0.35	0.35	0.7	0.245	0.245	0	0	0.175	1	0	0	3	woman	2	0	0	0	0	0	0	0	0
759	R_3G7la68EHlVQKlU	0.8	0.8	0.49	0.392	0.392	1	0	0.21	4	0	0	3	men	3	1	0	2	1	0	0	1	0
760	R_3G96Dz0Vm7X8hCL	0.35	0.35	0.47	0.1645	0.1645	0	0	0.72	4	0	0	2	woman	4	0	0	1	0	0	1	0	0
761	R_3GBcnQm2y0t3lj0	0.8	0.8	0.38	0.304	0.304	1	0	0.51	5	0	0	3	woman	2	0	0	1	1	0	0	0	1
762	R_3GCUCRAZ8cfuYpg	0	0	0.3	0	0	0	1	0.85	6	0	0	3	woman	5	0	0	0	0	0	0	0	1
763	R_3gf7KuIu7aCkdsR	0.65	0.65	0.01	0.0065	0.0065	0	0	0.445	6	0	0	3	woman	3	0	0	0	0	0	0	0	1
764	R_3GiBjQztxPwLBKY	0	0	0.26	0	0	0	1	0.695	3	0	0	2	woman	4	0	0	0	0	0	0	0	1
765	R_3GkXxJGiGraWJpX	0	0	0.05	0	0	0	1	0.95	4	0	0	2	men	1	0	0	0	0	0	0	0	0
766	R_3gMf59acTncHbMz	0.35	0.35	0.02	0.007	0.007	0	0	0.985	6	0	0	3	woman	3	0	0	0	0	0	0	0	0
767	R_3gN6ZXHLsTSRZEG	0.8	0.8	0.06	0.048	0.048	1	0	0.875	4	0	0	3	woman	4	0	0	0	0	0	0	0	0
768	R_3gOedun44gbjaen	0.15	0.15	0.2	0.03	0.03	0	0	0.5	5	0	0	3	men	3	0	0	1	1	0	0	0	0
769	R_3gSGAnv8XhgBNyP	0.5	0.5	0.3	0.15	0.15	0	0	0.6	6	0	0	2	woman	4	0	0	0	0	0	0	0	1
770	R_3gUA5C4jagxsUHE	0.5	0.15	0.5	0.075	0.25	0	0	0.755	4	0	0	3	woman	5	1	0	0	0	0	0	0	0
771	R_3gUCZO2kRcfrFWi	0.1	0.1	0.5	0.05	0.05	0	0	0.865	5	0	0	3	woman	2	0	0	1	1	0	0	0	0
772	R_3h3ZWnO3SNJyKIu	0.5	0.5	0.51	0.255	0.255	0	0	0.07	2	0	0	2	woman	2	1	0	0	0	0	0	0	0
773	R_3h4kQGQaYIRpPiV	0	0	0.85	0	0	0	1	0.5	1	0	0	1	woman	1	0	0	0	0	0	0	0	0
774	R_3hAYzFRQbWSXKdE	0.8	0.8	0.2	0.16	0.16	1	0	0.95	2	0	0	2	men	2	0	0	0	0	0	0	0	0
775	R_3hDslbgQMA02Xac	0.5	0.5	0.18	0.09	0.09	0	0	0.345	4	0	0	2	men	3	0	0	0	0	0	0	0	0
776	R_3hDYrTjKplpbdKE	0.8	0.8	0.19	0.152	0.152	1	0	0.53	3	0	0	1	men	2	0	0	0	0	0	0	0	0
777	R_3HF97DwJ7xU06oz	0	0	0.52	0	0	0	1	0.72	5	0	0	3	woman	5	0	0	0	0	0	0	0	0
778	R_3hGeNLuh7wqnuru	0.5	0.35	0.71	0.2485	0.355	0	0	0.665	6	0	0	3	woman	4	2	1	0	0	0	0	0	0
779	R_3HGETE3KwPyR847	0.15	0.15	0.5	0.075	0.075	0	0	0.5	5	0	0	2	woman	2	0	0	0	0	0	0	0	1
780	R_3hGY8veHu0Ouu5U	0.8	0.5	0.5	0.25	0.4	0	0	0.14	4	0	0	3	woman	4	0	0	0	0	0	0	0	0
781	R_3Hi8ZVgVYfQisU0	0.8	0.8	0.5	0.4	0.4	1	0	0.96	6	0	0	2	woman	5	1	0	0	0	0	0	0	0
782	R_3HIcYIqlguMgqsh	0.35	0.5	0.1	0.05	0.035	0	0	0.65	6	0	0	3	woman	5	1	0	1	1	0	0	0	0
783	R_3Hk5JKtXTzq6dmS	0.8	0.8	0.5	0.4	0.4	1	0	0.625	4	0	0	3	woman	3	0	0	0	0	0	0	0	1
784	R_3HkuzM0MuNgZSg7	0.5	0.25	0.5	0.125	0.25	0	0	0	4	0	0	3	woman	3	0	0	0	0	0	0	0	0
785	R_3hlTCtxgpka3OWQ	0.15	0.15	0.21	0.0315	0.0315	0	0	1	5	0	0	2	woman	3	0	0	0	0	0	0	0	1
786	R_3HnN20dlhg2zVaD	0	0	0.05	0	0	0	1	0	1	0	0	2	men	2	0	0	0	0	0	0	0	1
787	R_3Hogt7HZxJqdaO6	0.35	0.25	0.25	0.0625	0.0875	0	0	1	6	0	0	3	men	2	1	0	0	0	0	0	0	1
788	R_3hosI3lwHpMTZt2	0.1	0	0.38	0	0.038	0	0	0.15	2	0	0	3	woman	2	0	0	0	0	0	0	0	0
789	R_3HQUSEBms6v2UyR	0	0	0.7	0	0	0	1	0.615	1	0	0	2	woman	1	1	1	0	0	0	0	0	0
790	R_3HSQbB40J9zLG2i	0.35	0.25	0.5	0.125	0.175	0	0	0.95	5	0	0	3	woman	4	0	0	0	0	0	0	0	0
791	R_3huXQRQ8yWPo4Dd	0.8	0.8	0.5	0.4	0.4	1	0	0.105	6	0	0	2	woman	1	2	0	2	1	0	0	1	0
792	R_3HwBq3w3eOj5Aow	0	0	0.5	0	0	0	1	0.965	6	0	0	3	men	5	1	0	0	0	0	0	0	1
793	R_3Ia5BZ42lyXnguT	0.15	0.25	0.26	0.065	0.039	0	0	0.185	4	0	0	2	woman	1	0	1	1	1	0	0	0	1
794	R_3IBFtZZ53gHV7BT	0.65	0.65	0.51	0.3315	0.3315	0	0	0.245	4	0	0	3	woman	3	0	0	0	0	0	0	0	0
795	R_3iBXGOck17ZedlR	0.25	0.25	0.1	0.025	0.025	0	0	0.75	3	0	0	3	woman	2	0	0	0	0	0	0	0	0
796	R_3iCrBOJKYjKsKD2	0.8	0.8	0.5	0.4	0.4	1	0	0.75	5	0	0	3	woman	3	1	0	0	0	0	0	0	1
797	R_3iDABBOE7HFqf8k	0.15	0.15	0.25	0.0375	0.0375	0	0	0.625	6	0	0	1	men	1	0	0	0	0	0	0	0	0
798	R_3ikaBz7DDgHfS7J	0.15	0.15	0.49	0.0735	0.0735	0	0	0.015	3	0	0	3	woman	3	0	0	0	0	0	0	0	0
799	R_3ikGRoamaYbgmZP	0.8	0.8	0.47	0.376	0.376	1	0	0.01	6	0	0	3	woman	4	1	0	0	0	0	0	0	1
800	R_3ikhZpXt3YNLHtk	0.8	0.8	0.3	0.24	0.24	1	0	0.45	4	0	0	2	woman	4	0	0	0	0	0	0	0	0
801	R_3iPFbK4zFtyKVwd	0.8	0.8	0.5	0.4	0.4	1	0	0.74	5	0	0	3	men	3	1	0	0	0	0	0	0	0
802	R_3iR24zXTzCmaCUR	0.25	0.15	0.5	0.075	0.125	0	0	0.5	6	0	0	3	woman	4	0	0	2	1	0	1	0	0
803	R_3iRyo1sB1SGRxUH	0.8	0.8	0.24	0.192	0.192	1	0	1	6	0	0	3	woman	2	0	0	1	0	0	0	1	1
804	R_3ISdNlisKwD8N8d	0.15	0	0.53	0	0.0795	0	0	0.36	4	0	0	2	woman	4	0	0	0	0	0	0	0	0
805	R_3iU91yxDiOvBqp7	0.5	0.35	1	0.35	0.5	0	0	0.415	6	0	0	3	men	5	3	0	2	0	1	0	1	1
806	R_3j0QSs0JXNp7055	0	0	0.26	0	0	0	1	0.75	5	0	0	2	men	5	1	0	0	0	0	0	0	0
807	R_3j3arT0QSZ7BOfF	0.15	0	1	0	0.15	0	0	0	1	1	0	2	woman	2	2	0	1	1	0	0	0	0
808	R_3J4djWXR4JSk6ff	0.35	0.35	0.25	0.0875	0.0875	0	0	0.75	6	0	0	3	men	3	0	0	0	0	0	0	0	0
809	R_3j6UHcQMdePCVu3	0	0	0.2	0	0	0	1	0.6	6	0	0	3	woman	4	0	0	0	0	0	0	0	1
810	R_3j7n3J9pF66Zddi	0.35	0.35	0.6	0.21	0.21	0	0	0.85	2	0	0	3	woman	2	0	0	1	0	0	0	1	1
811	R_3j9GDgoe0vncaMK	0.05	0	0.3	0	0.015	0	0	0.05	4	1	0	3	woman	2	0	0	0	0	0	0	0	0
812	R_3jcw3cjSt88IjEd	0.8	0.8	0.07	0.056	0.056	1	0	0.5	6	0	0	3	woman	1	0	0	0	0	0	0	0	0
813	R_3jcwhesuCGXDl3D	0	0	0.25	0	0	0	1	0.835	2	0	0	2	woman	5	1	0	0	0	0	0	0	0
814	R_3JEp4eLFyTOlx4z	0	0	0.1	0	0	0	1	0.5	5	0	0	2	men	5	1	0	0	0	0	0	0	0
815	R_3jeSgAnu8WrBhOb	0.5	0.35	0.15	0.0525	0.075	0	0	0.515	3	0	0	3	woman	2	0	0	1	0	0	0	1	1
816	R_3JkeUrsUmhSk11v	0.05	0	0.16	0	0.008	0	0	0.57	6	0	0	1	woman	1	0	0	0	0	0	0	0	0
817	R_3JkNNEX5u5C9cMx	0.5	0.35	0.8	0.28	0.4	0	0	0.45	2	0	0	2	woman	3	1	0	0	0	0	0	0	0
818	R_3JmxjjHhUvOjGRd	0.8	0.8	0.1	0.08	0.08	1	0	0.705	5	0	0	2	woman	4	0	0	0	0	0	0	0	0
819	R_3JrUA6jEiMneCp9	0.35	0.35	0.2	0.07	0.07	0	0	0.9	6	0	0	3	men	2	0	0	1	0	0	1	0	0
820	R_3Jx8pEkFgqJKBuy	0.1	0.05	0.05	0.0025	0.005	0	0	0.09	2	0	0	2	woman	4	0	0	0	0	0	0	0	0
821	R_3Jy0PjVUClquIqm	0.8	0.8	0.1	0.08	0.08	1	0	0.37	6	0	0	1	woman	1	0	0	0	0	0	0	0	1
822	R_3K0LiQcTr48VvuV	0.65	0.35	0.14	0.049	0.091	0	0	0.12	4	0	0	2	men	2	0	0	0	0	0	0	0	0
823	R_3k0yJReMAvwkRnv	0.35	0.25	0.5	0.125	0.175	0	0	0.755	6	0	0	3	woman	5	0	0	0	0	0	0	0	0
824	R_3k4GGzVjb3NLXjg	0.15	0.1	0.3	0.03	0.045	0	0	0.5	6	0	0	3	woman	4	0	0	0	0	0	0	0	1
825	R_3KACtXMXLTGBGCw	0.35	0.35	0.4	0.14	0.14	0	0	0.7	5	0	0	3	woman	4	0	1	0	0	0	0	0	0
826	R_3kAPkMWwPMB3xp8	0.05	0.05	0.5	0.025	0.025	0	0	0.47	1	0	0	2	woman	2	0	0	0	0	0	0	0	0
827	R_3kAtdGsMuvcyaOe	0.8	0.8	0.21	0.168	0.168	1	0	0.5	3	0	0	2	woman	4	0	0	1	0	0	0	1	0
828	R_3kBa8rYdhpGFvU1	0.25	0	0.92	0	0.23	0	0	0.285	2	0	0	2	woman	2	0	1	1	0	0	0	1	0
829	R_3kbnCEbueiIN8Gw	0.8	0	0.1	0	0.08	0	0	1	3	0	0	2	men	1	0	1	1	0	0	0	1	0
830	R_3KCvIbPbYDYpWyw	0.8	0.8	0.3	0.24	0.24	1	0	0.55	3	0	0	1	woman	4	0	0	0	0	0	0	0	0
831	R_3ke43JWnqhosIZo	0.35	0.15	0.3	0.045	0.105	0	0	0.28	6	0	0	1	woman	1	0	0	0	0	0	0	0	1
832	R_3kEPPH1dO8YU1ah	0	0	0.75	0	0	0	1	0.375	4	0	0	3	woman	5	1	0	0	0	0	0	0	1
833	R_3kG07Te7lFARmPQ	0.05	0.05	0.52	0.026	0.026	0	0	0.655	4	0	0	3	men	3	0	0	0	0	0	0	0	0
834	R_3KJFtnKYHOueTWt	0	0	0.41	0	0	0	1	0.425	1	0	0	1	woman	2	0	0	0	0	0	0	0	0
835	R_3KMImpOeh2lUYMf	0.25	0	0.2	0	0.05	0	0	0	4	0	0	3	woman	4	1	1	0	0	0	0	0	0
836	R_3kMLsb0IOyiDpqB	0.8	0.8	0.4	0.32	0.32	1	0	0.915	3	0	0	2	woman	1	0	0	0	0	0	0	0	0
837	R_3kMRtyTMAx1iqPC	0	0	0	0	0	0	1	0.5	6	0	0	2	woman	4	0	0	1	0	0	0	1	1
838	R_3knZo83ITmqTNP8	0	0	1	0	0	0	1	1	2	0	0	2	woman	2	1	0	0	0	0	0	0	0
839	R_3KSApOhAq5RCIXb	0.15	0.15	0.3	0.045	0.045	0	0	0.95	4	0	0	2	woman	3	0	0	0	0	0	0	0	0
840	R_3ktsofOtZZyZK7H	0.8	0.8	0.07	0.056	0.056	1	0	0.18	3	0	0	3	woman	4	0	0	0	0	0	0	0	0
841	R_3KTvh4wPCo5Guu7	0.8	0.8	0	0	0	1	0	0.5	4	0	0	3	woman	2	0	0	0	0	0	0	0	0
842	R_3KW9j6dmeYp4vPa	0.5	0.35	0.11	0.0385	0.055	0	0	0.71	4	0	0	2	woman	1	0	1	0	0	0	0	0	1
843	R_3KZ2gOp6f6L8RzE	0	0	0.15	0	0	0	1	1	5	0	0	3	woman	2	0	0	0	0	0	0	0	1
844	R_3kzxWJf5h79LNtH	0.8	0.8	0.5	0.4	0.4	1	0	0.755	5	0	0	3	woman	5	0	0	1	0	0	0	1	1
845	R_3L0IssEqxzwW2F8	0	0	0.92	0	0	0	1	0.39	2	0	0	2	woman	3	0	0	0	0	0	0	0	0
846	R_3L2aSAnRv537nqF	0.1	0	0.2	0	0.02	0	0	0.45	2	0	0	3	woman	1	0	0	0	0	0	0	0	1
847	R_3L726HcxGD6HRzI	0.35	0.05	0.02	0.001	0.007	0	0	0.95	1	0	0	2	woman	2	0	0	0	0	0	0	0	0
848	R_3lDNlN201ppBM5Z	0.35	0.35	0.2	0.07	0.07	0	0	0.35	5	0	0	2	woman	1	0	0	0	0	0	0	0	1
849	R_3lFaf6xIVucfdxZ	0.25	0.25	0.12	0.03	0.03	0	0	0.865	3	0	0	2	men	2	0	0	0	0	0	0	0	0
850	R_3LiHOYylxLSNxmP	0.25	0.15	0.51	0.0765	0.1275	0	0	0.49	2	0	0	1	men	3	0	0	0	0	0	0	0	0
851	R_3Lj8ZV5hJm33ElD	0.65	0.8	0.35	0.28	0.2275	1	0	0.22	3	0	0	2	men	5	1	0	1	0	0	1	0	0
852	R_3lKZRADXB084zSR	0	0	0.05	0	0	0	1	0.625	3	0	0	3	woman	3	0	0	0	0	0	0	0	0
853	R_3lPUHRkSNKiaIl0	0.15	0	0.8	0	0.12	0	0	0.55	4	0	0	1	woman	5	2	0	0	0	0	0	0	0
854	R_3lQ8XCwXIMoKYk8	0	0	0	0	0	0	1	0.65	1	0	0	2	woman	1	0	0	0	0	0	0	0	1
855	R_3lQPKUNK9JdNKup	0.15	0.25	0.45	0.1125	0.0675	0	0	0.23	6	0	0	3	woman	4	1	0	0	0	0	0	0	1
856	R_3lSrcK0zL7Na9gb	0.65	0.35	0	0	0	0	0	0.495	6	0	0	3	woman	3	0	0	0	0	0	0	0	0
857	R_3ltsGZXHnwGvXkf	0.25	0.1	0.7	0.07	0.175	0	0	0.5	4	0	0	2	woman	2	0	0	0	0	0	0	0	1
858	R_3lttSlKrNZS7bCb	0.5	0.5	0.19	0.095	0.095	0	0	0.185	2	0	0	3	men	2	0	0	0	0	0	0	0	0
859	R_3ltvrnqAGbZNx8W	0.35	0.25	0.51	0.1275	0.1785	0	0	0.355	1	0	0	3	woman	2	1	0	0	0	0	0	0	1
860	R_3LXSjpp1o07UKwI	0.8	0.8	0.05	0.04	0.04	1	0	0.875	4	0	0	3	woman	2	0	0	1	0	0	0	1	1
861	R_3LXtt4RH0ixmBqX	0.8	0.8	0	0	0	1	0	0.255	4	0	0	1	men	4	0	0	0	0	0	0	0	0
862	R_3lzaz7NGOWNgyYt	0.8	0.8	0	0	0	1	0	0.17	6	0	0	2	woman	1	0	0	0	0	0	0	0	0
863	R_3lzs3943d6fBZH0	0.15	0	0.5	0	0.075	0	0	0.25	1	0	0	3	woman	2	1	0	0	0	0	0	0	0
864	R_3m2UmljDTLk70Nq	0.35	0	0.6	0	0.21	0	0	0.185	2	0	0	3	woman	2	0	0	0	0	0	0	0	1
865	R_3m4wdK2UpOLHBj6	0.05	0.05	0.9	0.045	0.045	0	0	0.625	3	0	0	2	woman	2	0	0	0	0	0	0	0	0
866	R_3M5rzHiZSFxpwl5	0.8	0.8	0.25	0.2	0.2	1	0	0.41	5	0	0	2	woman	1	0	0	0	0	0	0	0	0
867	R_3M5ya6nz3Aujuix	0.8	0.8	0	0	0	1	0	1	6	0	0	3	woman	5	0	0	0	0	0	0	0	1
868	R_3M6HkkWu4I1RxcB	0.05	0.05	0.3	0.015	0.015	0	0	0.4	2	0	0	3	woman	1	0	0	0	0	0	0	0	0
869	R_3m8oC93DZN5ZaVE	0	0	0.25	0	0	0	1	0.9	6	0	0	3	woman	3	0	0	0	0	0	0	0	0
870	R_3m9nU1GhyHBDf4h	0.5	0.35	0.15	0.0525	0.075	0	0	0.8	4	0	0	3	men	2	1	0	0	0	0	0	0	1
871	R_3mgdjjqUKlM0UxL	0.15	0.1	0.4	0.04	0.06	0	0	0.46	4	0	0	3	woman	5	1	1	0	0	0	0	0	0
872	R_3MGLOqbDLc1xwGC	0	0	0.16	0	0	0	1	0.595	5	0	0	2	woman	5	1	0	0	0	0	0	0	0
873	R_3MGXJAX0rT8oqkl	0	0	0.24	0	0	0	1	0.42	6	0	0	2	woman	1	0	0	0	0	0	0	0	0
874	R_3Mhhcn54gH8yW79	0.35	0.35	0.51	0.1785	0.1785	0	0	0.54	2	0	0	2	woman	2	0	0	3	1	0	1	1	1
875	R_3MLiL1EpiW9tzNa	0.25	0	0.5	0	0.125	0	0	0.7	5	0	0	2	woman	1	1	0	0	0	0	0	0	1
876	R_3MQfs9YNnEqMCmc	0.8	0.8	0.05	0.04	0.04	1	0	0.75	5	0	0	2	woman	2	0	0	0	0	0	0	0	1
877	R_3MrGY1NMCQzp4uo	0	0	0.5	0	0	0	1	0.5	6	0	0	3	woman	4	1	1	4	1	1	1	1	0
878	R_3Ms5WU79UYyi8PB	0.65	0.25	0	0	0	0	0	0.33	3	0	0	2	woman	5	0	0	0	0	0	0	0	1
879	R_3MtcoCh3B6VKw9e	0.8	0.5	0.25	0.125	0.2	0	0	0.35	5	0	0	3	woman	4	0	0	0	0	0	0	0	0
880	R_3n1J3mGC3NAM0H2	0	0	1	0	0	0	1	0.95	6	0	0	1	men	3	2	0	0	0	0	0	0	0
881	R_3n27NTo7MvAm1yy	0.05	0.05	0.1	0.005	0.005	0	0	0.945	5	0	0	2	men	1	0	0	0	0	0	0	0	0
882	R_3n2bcwuoenNZvVB	0.35	0.35	0.3	0.105	0.105	0	0	1	6	0	0	2	woman	1	1	0	0	0	0	0	0	0
883	R_3n2jZCURwRqMcaU	0.15	0.35	0.2	0.07	0.03	0	0	0.7	6	0	0	3	men	3	0	0	1	0	1	0	0	0
884	R_3n7AL7xDFeTinXB	0.25	0.25	0.1	0.025	0.025	0	0	0.55	6	0	0	3	men	3	0	0	3	1	1	0	1	1
885	R_3n7bm8133SHXxqE	0.05	0	0.48	0	0.024	0	0	0.45	1	0	0	1	woman	1	0	0	0	0	0	0	0	0
886	R_3n8IAwYqDn2bPys	0	0	0.9	0	0	0	1	0.85	6	0	0	2	men	5	2	0	1	0	0	1	0	0
887	R_3NBUdaf13vXsQAI	0	0	1	0	0	0	1	0.49	1	0	0	2	woman	1	1	1	0	0	0	0	0	1
888	R_3nc4OksQYNtoRYc	0.8	0.8	0.87	0.696	0.696	1	0	0.075	1	0	0	1	woman	2	1	0	0	0	0	0	0	0
889	R_3nCKp2fFdrHV4vr	0.8	0.65	0.1	0.065	0.08	0	0	0.935	6	0	0	3	men	2	0	0	2	1	0	0	1	1
890	R_3ND3YNEWoqlA3Zy	0.65	0.65	0.2	0.13	0.13	0	0	0.35	3	0	0	3	woman	2	0	0	0	0	0	0	0	1
891	R_3nflZl9qabc5Y6Q	0	0	0.77	0	0	0	1	0.5	2	0	0	1	woman	5	1	0	0	0	0	0	0	0
892	R_3nIpVn0geVUwSE9	0.35	0.25	0.51	0.1275	0.1785	0	0	0.28	2	1	0	2	woman	3	0	0	0	0	0	0	0	0
893	R_3NJMQCTXf2RRQrJ	0.8	0.5	0.5	0.25	0.4	0	0	0.25	3	0	0	2	woman	1	1	0	0	0	0	0	0	0
894	R_3nk555Vkyhzt6eI	0.8	0.8	0.25	0.2	0.2	1	0	0.885	6	0	0	3	woman	1	1	1	0	0	0	0	0	0
895	R_3nqR3vQjRxyTH7Q	0	0	0.47	0	0	0	1	0.705	3	0	0	3	woman	2	0	0	0	0	0	0	0	0
896	R_3NQwElkrPiuN9EQ	0.25	0.25	0.6	0.15	0.15	0	0	0.5	4	0	0	3	woman	4	0	0	1	1	0	0	0	0
897	R_3nu5GGpGszxsiDo	0.15	0.05	0.1	0.005	0.015	0	0	0.5	1	0	0	1	woman	1	0	0	1	0	0	0	1	0
898	R_3NXxi34lgtbjDVE	0.8	0.8	0.42	0.336	0.336	1	0	0.55	6	0	0	3	woman	5	1	0	0	0	0	0	0	0
899	R_3O8ovP6z0xrygXV	0.1	0.1	0.25	0.025	0.025	0	0	0.645	5	0	0	3	men	5	1	0	0	0	0	0	0	0
900	R_3O9dqHJosQlzigt	0.5	0.5	0.3	0.15	0.15	0	0	0.45	4	0	0	3	men	2	1	0	0	0	0	0	0	1
901	R_3oACqp0HD1LflHa	0	0	0.25	0	0	0	1	0.175	3	0	0	2	woman	1	0	0	0	0	0	0	0	0
902	R_3OdzqJfFVZda80k	0.8	0.8	0.01	0.008	0.008	1	0	0.255	2	0	0	3	men	1	0	0	0	0	0	0	0	0
903	R_3OeJTwjjZ5TvDca	0.8	0.5	0.15	0.075	0.12	0	0	0.6	6	0	0	2	men	2	1	0	2	0	0	1	1	0
904	R_3OjmVR9vg4h4Snf	0.35	0	0.31	0	0.1085	0	0	0.35	6	0	0	3	woman	3	1	0	0	0	0	0	0	1
905	R_3OkpkfCEu7mNtqE	0.8	0.8	1	0.8	0.8	1	0	0.95	6	0	0	3	men	4	1	0	2	1	0	1	0	0
906	R_3OqanMmHAVHXNWe	0.25	0.35	0.5	0.175	0.125	0	0	1	5	0	0	2	woman	4	0	0	0	0	0	0	0	0
907	R_3oSAdaeF5YMsZ8Z	0.5	0.35	0.2	0.07	0.1	0	0	0.575	3	0	0	3	woman	2	0	0	0	0	0	0	0	1
908	R_3p4k42F8piW0JFT	0.05	0.05	0.55	0.0275	0.0275	0	0	0.15	3	0	0	2	woman	5	1	1	0	0	0	0	0	1
909	R_3p4N8Co8b6tNhlO	0.8	0.8	0.1	0.08	0.08	1	0	0.95	4	0	0	3	woman	2	0	0	0	0	0	0	0	1
910	R_3P5EnH9cYqjo1Yw	0	0	0.25	0	0	0	1	0.975	5	0	0	2	woman	2	0	0	0	0	0	0	0	0
911	R_3P7QL7OHoJeI4aO	0.5	0.5	0.33	0.165	0.165	0	0	0.935	4	0	0	2	woman	3	0	0	0	0	0	0	0	0
912	R_3p8QOZeQR6F9nXQ	0.35	0.35	0.17	0.0595	0.0595	0	0	0.565	5	0	0	2	men	1	0	0	0	0	0	0	0	0
913	R_3PbHxel68hvlU7i	0.8	0.8	0.1	0.08	0.08	1	0	0.81	2	0	0	2	woman	3	0	0	0	0	0	0	0	1
914	R_3PcWPHA6hitV4KA	0.25	0.25	0.26	0.065	0.065	0	0	0.275	4	0	0	3	woman	3	1	0	0	0	0	0	0	0
915	R_3PdT5o4NT57qQTE	0.8	0.8	0	0	0	1	0	0.985	6	0	0	3	men	3	0	0	0	0	0	0	0	0
916	R_3PFQJmxagf85PYF	0	0	0	0	0	0	1	1	6	0	0	2	men	3	0	0	0	0	0	0	0	0
917	R_3PHbqk2gEzFmFVZ	0.8	0.8	0.6	0.48	0.48	1	0	0.9	4	0	0	3	woman	2	1	0	1	0	0	1	0	1
918	R_3phHU8EVzE5kjTB	0	0	1	0	0	0	1	0.015	6	0	0	3	woman	4	1	0	0	0	0	0	0	1
919	R_3PHrqyGPdZMVitd	0	0	0.32	0	0	0	1	0.385	1	0	0	1	woman	5	1	0	0	0	0	0	0	0
920	R_3plJE8dWwGlChx4	0	0	0.6	0	0	0	1	0.475	5	0	0	3	men	3	0	0	2	1	1	0	0	0
921	R_3PNweZh0MaUR4Oo	0.8	0.8	0.51	0.408	0.408	1	0	0.185	4	0	0	3	men	3	0	0	1	0	0	1	0	1
922	R_3PpfIEw9cQFoXf2	0.8	0.8	0.2	0.16	0.16	1	0	0.335	6	0	0	1	woman	1	0	1	0	0	0	0	0	1
923	R_3PtB3GahFX1Yd2V	0.35	0.35	0.25	0.0875	0.0875	0	0	0.65	4	0	0	2	men	1	0	1	3	1	0	1	1	0
924	R_3Pv37i4tap96wkQ	0.25	0.25	0.37	0.0925	0.0925	0	0	0.27	1	0	0	2	woman	2	0	0	0	0	0	0	0	1
925	R_3PyGIWuGjlOUJu9	0.8	0.8	0	0	0	1	0	0.58	5	0	0	2	woman	2	0	0	0	0	0	0	0	0
926	R_3PYtBo8A9mQ8P9N	0	0	0.29	0	0	0	1	0.92	6	0	0	3	woman	5	1	0	2	0	0	1	1	1
927	R_3PZAiswt8Jub1JD	0.8	0.65	0.07	0.0455	0.056	0	0	1	6	0	0	2	men	1	0	0	0	0	0	0	0	0
928	R_3PZYCiioyheUT9V	0.5	0.65	0.1	0.065	0.05	0	0	0.6	6	0	0	3	woman	2	0	0	0	0	0	0	0	1
929	R_3q7hTowMT5SYuTM	0.1	0.1	0.2	0.02	0.02	0	0	0.16	6	0	0	3	woman	3	0	0	2	0	1	0	1	1
930	R_3qakZabBjX5qveF	0.05	0.05	0.3	0.015	0.015	0	0	0.12	3	0	0	3	woman	3	0	0	0	0	0	0	0	0
931	R_3qCJJyKwyeuS3n4	0.8	0.8	0.5	0.4	0.4	1	0	0.05	4	0	0	2	men	3	1	0	0	0	0	0	0	0
932	R_3qDwcVGFcrbdGsc	0.35	0	0.33	0	0.1155	0	0	0.095	2	1	0	2	woman	2	0	0	1	0	0	1	0	0
933	R_3qEwxJFgl2Isr5F	0	0	0.22	0	0	0	1	1	6	0	0	3	men	5	0	0	0	0	0	0	0	0
934	R_3QGB0vxNPsEryMY	0.8	0.8	0.61	0.488	0.488	1	0	0.77	5	0	0	1	woman	1	0	0	0	0	0	0	0	1
935	R_3qjSfie6F5z8jLy	0.25	0.35	0.51	0.1785	0.1275	0	0	0.78	6	0	0	2	men	5	2	0	0	0	0	0	0	0
936	R_3qKFg4gLshatAcP	0.05	0	0.1	0	0.005	0	0	0.515	2	0	0	3	woman	4	1	0	0	0	0	0	0	0
937	R_3QLTZ6Zq6fweXxl	0.8	0.8	0.5	0.4	0.4	1	0	0.25	6	0	0	3	men	3	0	0	0	0	0	0	0	0
938	R_3qmlUj66wrPnOFD	0.25	0.15	0.42	0.063	0.105	0	0	0.295	6	0	0	3	woman	3	0	0	0	0	0	0	0	0
939	R_3qO2QhRx8hNCwKh	0.5	0.5	0.15	0.075	0.075	0	0	0.465	5	0	0	1	woman	1	0	0	0	0	0	0	0	0
940	R_3qPv9Levv9KB4JL	0.8	0.8	0.5	0.4	0.4	1	0	0.215	2	0	0	3	woman	3	0	0	2	0	0	1	1	1
941	R_3QQ456bjsi7KtAS	0.65	0.8	0.7	0.56	0.455	1	0	0.5	3	0	0	3	woman	3	0	0	1	0	0	0	1	1
942	R_3QRdFCuhnB8ca7x	0.15	0.15	0.9	0.135	0.135	0	0	0.12	1	1	0	1	woman	2	0	0	0	0	0	0	0	0
943	R_3QRDsVzlMYaJlb9	0	0.05	0.51	0.0255	0	0	1	0.375	6	0	0	2	woman	5	1	0	0	0	0	0	0	0
944	R_3QRV7uDlNEQeMCm	0.35	0.25	0.5	0.125	0.175	0	0	0.07	3	0	0	3	woman	3	0	0	0	0	0	0	0	0
945	R_3qs6XVHHS2KhQ3x	0.8	0.8	0	0	0	1	0	0.75	6	0	0	1	men	2	0	0	1	1	0	0	0	0
946	R_3qUQGWhEdCZWiWg	0	0	0.71	0	0	0	1	0.745	3	0	0	3	woman	3	0	0	1	0	0	0	1	1
947	R_3qUvZDXySBKyPvo	0.65	0.5	0.3	0.15	0.195	0	0	0.145	2	0	0	3	men	4	0	0	0	0	0	0	0	0
948	R_3QVHjFgpjV6a1xT	0.8	0.65	0.2	0.13	0.16	0	0	0.675	6	0	0	3	men	5	0	0	0	0	0	0	0	0
949	R_3QVhrysfvZG1LLa	0.35	0.05	0	0	0	0	0	0.005	3	0	0	3	woman	3	0	0	0	0	0	0	0	0
950	R_3qvVUYXvAojc2bZ	0.8	0.8	1	0.8	0.8	1	0	0	6	0	0	3	men	4	4	1	3	1	0	1	1	1
951	R_3qw0cbHKEz7OZEQ	0.35	0.35	0.38	0.133	0.133	0	0	0.44	3	0	0	2	woman	3	0	0	0	0	0	0	0	1
952	R_3QWbbcpM61cfnoF	0.25	0.25	0.41	0.1025	0.1025	0	0	0.76	4	0	0	3	men	3	0	0	0	0	0	0	0	0
953	R_3QXGb5QiqdntoMG	0.5	0.25	0.1	0.025	0.05	0	0	0.26	5	0	0	2	woman	1	0	0	0	0	0	0	0	0
954	R_3QXKHw8dwmq7hW1	0.8	0.8	0.53	0.424	0.424	1	0	0.91	5	0	0	3	woman	4	1	0	0	0	0	0	0	0
955	R_3qyQ1jImEa6ZKqZ	0.05	0	0.95	0	0.0475	0	0	0.27	2	0	0	3	woman	5	2	0	0	0	0	0	0	1
956	R_3r02fo4wOrEHoei	0	0	0.6	0	0	0	1	0.865	3	0	0	2	woman	4	0	0	0	0	0	0	0	0
957	R_3R7MVN7UNdvHyIh	0.8	0.8	0.5	0.4	0.4	1	0	0.3	2	0	0	2	woman	2	0	0	1	0	0	0	1	1
958	R_3R8j3sysM6AEQGA	0.1	0	0	0	0	0	0	0.84	3	0	0	2	woman	3	0	0	0	0	0	0	0	0
959	R_3R9KIeeXtCzWO4f	0.8	0.8	0.51	0.408	0.408	1	0	0.605	6	0	0	1	woman	4	0	1	0	0	0	0	0	0
960	R_3RaOhjsvDQ4tXWU	0	0	0.15	0	0	0	1	0.28	1	1	0	1	woman	2	0	0	0	0	0	0	0	0
961	R_3reArwiHPcoy2C5	0	0	0.6	0	0	0	1	0.1	1	0	0	2	woman	1	0	0	0	0	0	0	0	1
962	R_3ReBZ0NixmoXMdF	0	0	0.17	0	0	0	1	0.66	5	0	0	2	woman	5	2	0	0	0	0	0	0	0
963	R_3RgfdpqGBotmJXY	0.15	0.15	0.26	0.039	0.039	0	0	0.855	3	0	0	3	men	2	0	0	0	0	0	0	0	1
964	R_3rIn94SnBNBcjdA	0	0	0.14	0	0	0	1	0.495	6	0	0	3	woman	3	1	0	0	0	0	0	0	1
965	R_3rJsLiXQzW3SAgO	0.65	0.65	0.01	0.0065	0.0065	0	0	0.485	3	0	0	2	woman	2	0	0	1	0	0	0	1	1
966	R_3RmAqloneFdvmvg	0.5	0.35	0.1	0.035	0.05	0	0	0.25	5	0	0	2	woman	1	0	0	0	0	0	0	0	1
967	R_3RmjjO67caqVIH5	0.8	0.8	0.25	0.2	0.2	1	0	0.995	6	0	0	2	woman	3	0	0	0	0	0	0	0	0
968	R_3rOjIdvKBUM0O9P	0.15	0.1	0.25	0.025	0.0375	0	0	0.73	5	0	0	3	woman	3	0	0	0	0	0	0	0	0
969	R_3RrcF9Obqd7EVf0	0	0	0.5	0	0	0	1	0.875	1	0	0	3	woman	4	0	0	0	0	0	0	0	1
970	R_3RrRiCauBuetM8f	0.65	0.65	0.25	0.1625	0.1625	0	0	1	4	0	0	3	woman	2	0	0	1	0	0	0	1	1
971	R_3RrRvgxlAQYt2xf	0.1	0.05	0	0	0	0	0	0.95	6	0	0	1	woman	1	0	0	0	0	0	0	0	1
972	R_3rTcOrp5ACkiIeu	0.05	0.05	0.5	0.025	0.025	0	0	0.5	6	0	0	3	woman	3	0	0	1	0	0	0	1	0
973	R_3rTI1g2FgBmsWbI	0.65	0.5	0.7	0.35	0.455	0	0	0.5	4	0	0	3	woman	3	0	0	0	0	0	0	0	0
974	R_3rUIFnkNqjkeMx1	0	0	0.2	0	0	0	1	1	5	0	0	3	woman	4	0	0	0	0	0	0	0	0
975	R_3sALW9qygnnkvT5	0	0	0.5	0	0	0	1	0.5	5	0	0	2	men	5	1	0	0	0	0	0	0	0
976	R_3sB1UqTeCJTbqFY	0	0	0.46	0	0	0	1	0.38	1	0	0	2	woman	2	1	0	0	0	0	0	0	0
977	R_3scBUhxKW0oeV90	0.15	0.1	0.92	0.092	0.138	0	0	0.1	4	0	0	3	woman	3	3	0	1	0	0	1	0	0
978	R_3scCrczR8CyLVdE	0	0	0.49	0	0	0	1	0.16	1	0	0	3	woman	3	0	0	0	0	0	0	0	1
979	R_3scfVyIV7p64C1q	0.1	0.1	0.5	0.05	0.05	0	0	0.975	6	0	0	3	woman	4	0	0	0	0	0	0	0	0
980	R_3sog8VZvuC7hguw	0.35	0.25	0.19	0.0475	0.0665	0	0	0.515	6	0	0	3	men	4	0	0	0	0	0	0	0	1
981	R_3spJYH8nizQHlrr	0.05	0	0.26	0	0.013	0	0	0.935	2	0	0	3	woman	2	0	1	0	0	0	0	0	1
982	R_3sypzs6A8VlDUEP	0.1	0.1	0.68	0.068	0.068	0	0	0.31	3	0	0	3	woman	2	1	0	2	0	0	1	1	0
983	R_3sz5ZBJ2xkBuQLL	0.25	0.05	0.3	0.015	0.075	0	0	0.35	2	0	0	3	woman	2	0	0	1	0	0	1	0	1
984	R_3t1P0BQr7yqvKtb	0.35	0.35	0.64	0.224	0.224	0	0	0.465	5	0	0	2	men	5	3	0	0	0	0	0	0	0
985	R_4GjOKDZIFUKyJ6V	0.8	0.25	0	0	0	0	0	1	2	0	0	2	men	1	0	0	0	0	0	0	0	0
986	R_4HPNdJ8FkZGSjGF	0.65	0.65	0.25	0.1625	0.1625	0	0	0.25	2	0	0	3	men	2	1	0	0	0	0	0	0	0
987	R_4JB5xGNiPPsuZ1f	0	0	0.61	0	0	0	1	0.63	4	0	0	1	men	5	1	0	0	0	0	0	0	0
988	R_4Jx3Xbp56g1V7cB	0.05	0	0.01	0	5e-04	0	0	0.49	5	0	0	3	woman	3	0	0	0	0	0	0	0	0
989	R_4OAmRAIFAtTpEpX	0	0	0.1	0	0	0	1	0.72	2	0	0	3	woman	4	0	0	2	0	0	1	1	1
990	R_4Z83VfqChvRz2Zb	0.35	0.35	0.5	0.175	0.175	0	0	0.9	6	0	0	3	woman	2	0	0	0	0	0	0	0	0
991	R_5bf8xRpgVYckRvX	0.35	0.05	0	0	0	0	0	0.775	2	0	0	3	woman	3	1	0	0	0	0	0	0	1
992	R_5BFvjfr5cg1Wbzb	0.1	0.05	0.71	0.0355	0.071	0	0	0.385	5	0	0	2	woman	5	2	0	0	0	0	0	0	1
993	R_5BzBPfaSZk5LFhn	0.8	0.8	0.1	0.08	0.08	1	0	0.075	6	0	0	2	woman	2	0	0	1	0	0	0	1	1
994	R_5iNqWtKlEiR0kzn	0.5	0.5	0.49	0.245	0.245	0	0	0.69	5	0	0	1	woman	1	1	1	0	0	0	0	0	0
995	R_5mCYl7mlpZfI2fn	0.8	0.8	1	0.8	0.8	1	0	0.5	4	0	0	3	woman	5	1	0	0	0	0	0	0	1
996	R_5ztxCdKxpGMvta9	0.35	0.1	0.89	0.089	0.3115	0	0	0.005	1	1	0	3	woman	3	1	0	0	0	0	0	0	0
997	R_6F3nAk8Rby5Ikpz	0	0.05	0.09	0.0045	0	0	1	0.68	6	0	0	2	woman	4	0	0	0	0	0	0	0	0
998	R_6hAqe3UQ7VLMAQV	0.25	0.05	0.6	0.03	0.15	0	0	0.25	5	0	0	3	men	3	0	0	0	0	0	0	0	0
999	R_6nFliRBjdBEQ3e1	0	0	0.27	0	0	0	1	0.275	3	0	0	3	woman	1	0	1	1	0	0	1	0	0
1000	R_6tirIUuTk56wkbT	0.8	0.8	0.01	0.008	0.008	1	0	0.75	6	0	0	3	men	4	0	0	1	0	0	0	1	1
1001	R_6Yh80wt5Tkt0L0B	0.05	0.1	0.8	0.08	0.04	0	0	0.2	3	0	0	2	woman	5	1	0	0	0	0	0	0	0
1002	R_6YkmUd4T1YgDAAx	0	0.05	0.24	0.012	0	0	1	0.995	6	0	0	3	woman	3	0	0	0	0	0	0	0	1
1003	R_725VMZz34aHbmiB	0.8	0.8	0.26	0.208	0.208	1	0	0.5	6	0	0	3	woman	5	1	0	1	0	0	0	1	1
1004	R_78PJlFmVr4rO0Dv	0.8	0.8	0.19	0.152	0.152	1	0	0.025	6	0	0	3	woman	3	0	0	1	0	0	0	1	1
1005	R_79XrOCs0rWv1Uhb	0.65	0.65	0.5	0.325	0.325	0	0	0.25	5	0	0	3	men	2	0	0	0	0	0	0	0	1
1006	R_86Q4dCxz6W0SIb7	0.5	0.5	0.27	0.135	0.135	0	0	0.895	3	0	0	3	men	4	0	0	0	0	0	0	0	0
1007	R_8CZRqmUCtYPtxwB	0.1	0.05	0.6	0.03	0.06	0	0	0.785	2	1	0	2	woman	1	0	1	0	0	0	0	0	0
1008	R_8dDwUHm6bdUN4WZ	0.1	0.05	0.1	0.005	0.01	0	0	0	2	0	0	2	woman	2	0	1	0	0	0	0	0	0
1009	R_8DlU1YAQWbFTCEN	0.65	0.65	0.06	0.039	0.039	0	0	0.485	3	0	0	2	woman	3	0	0	0	0	0	0	0	1
1010	R_8G2BsvMqiydymgV	0.25	0.25	0.31	0.0775	0.0775	0	0	0.195	2	0	0	2	woman	1	0	0	0	0	0	0	0	0
1011	R_8HMVkqRRn8RZKJH	0.05	0	0.29	0	0.0145	0	0	0.575	3	0	0	2	woman	5	1	0	0	0	0	0	0	0
1012	R_8kmCgAJ0G6Uf3Ud	0.65	0.35	0.07	0.0245	0.0455	0	0	0.96	6	0	0	3	woman	3	0	0	0	0	0	0	0	0
1013	R_9B6BrCECKOmKok9	0.5	0	0.53	0	0.265	0	0	0.185	2	0	0	2	woman	4	1	1	1	1	0	0	0	1
1014	R_9QtEqHwttSiPwPf	0	0	0.2	0	0	0	1	0.6	5	0	0	3	woman	2	0	0	0	0	0	0	0	1
1015	R_9txR3sYupdJAgEN	0.8	0.65	0.3	0.195	0.24	0	0	0.595	4	0	0	3	woman	1	0	0	1	0	0	0	1	1
1016	R_9vmKlDsyVocwlFL	0.8	0.8	0.3	0.24	0.24	1	0	0.7	6	0	0	3	woman	3	0	0	1	0	0	0	1	1
1017	R_9z2NZt38dTA13nX	0.5	0.35	0.05	0.0175	0.025	0	0	0.01	2	0	0	2	woman	1	0	0	0	0	0	0	0	1
1018	R_9ZxmOWVGBaKuZDr	0.05	0	0.05	0	0.0025	0	0	0.515	3	0	0	3	woman	2	0	0	0	0	0	0	0	1
1019	R_AAJqQYHKZX2kr2F	0.5	0.5	0.51	0.255	0.255	0	0	0.755	6	0	0	3	woman	3	0	0	1	0	0	1	0	0
1020	R_AAm07PXGggWmSf7	0	0	0.2	0	0	0	1	0.41	1	0	0	1	woman	1	0	0	0	0	0	0	0	0
1021	R_AANOpFvZPGMOG5z	0	0	0.3	0	0	0	1	0.29	2	0	0	3	woman	5	0	0	0	0	0	0	0	0
1022	R_AaPLYJ8Pq1Pqlsl	0.35	0.25	0.5	0.125	0.175	0	0	0.24	2	0	0	3	woman	3	0	0	0	0	0	0	0	0
1023	R_ABXeHYvk1Fz6rwB	0.5	0.5	0.28	0.14	0.14	0	0	0.49	3	0	0	2	woman	5	1	0	0	0	0	0	0	0
1024	R_AdK1Sf966uTLTbP	0.8	0.8	0.15	0.12	0.12	1	0	0.085	3	0	0	3	woman	2	1	0	1	0	0	0	1	1
1025	R_AgkPkkBYB2cajUB	0.65	0.5	0.5	0.25	0.325	0	0	0.45	6	0	0	3	men	4	0	0	0	0	0	0	0	0
1026	R_AGxhLWgoP6wXnZD	0.8	0.8	0.2	0.16	0.16	1	0	0.1	5	0	0	3	men	3	0	0	0	0	0	0	0	1
1027	R_AHjHJq0PEzYZIfD	0.25	0.25	0.5	0.125	0.125	0	0	0.505	6	0	0	3	woman	3	1	0	2	0	1	0	1	1
1028	R_AI0xaPNCdWmkshz	0.65	0.65	0.85	0.5525	0.5525	0	0	0.815	4	0	0	3	woman	2	0	0	0	0	0	0	0	0
1029	R_Ajq9jiS9HQMXbi1	0.05	0.05	0.81	0.0405	0.0405	0	0	0.885	5	0	0	2	woman	5	1	0	0	0	0	0	0	0
1030	R_AL6ravivQKsnxxD	0	0	0.5	0	0	0	1	1	5	0	0	3	woman	3	1	0	0	0	0	0	0	0
1031	R_AMx6DMkuSJq0rTP	0	0	0.8	0	0	0	1	0.6	1	0	0	1	woman	3	1	1	0	0	0	0	0	0
1032	R_ANHqHRYBE2uplQJ	0.65	0.5	0.5	0.25	0.325	0	0	0.255	1	0	0	2	woman	1	0	1	0	0	0	0	0	1
1033	R_Ao0PtCRw1ff9rB7	0.15	0.1	0.4	0.04	0.06	0	0	0.685	6	0	0	2	men	4	1	0	0	0	0	0	0	1
1034	R_ApPnfaTH9s2O56p	0.8	0.8	0.5	0.4	0.4	1	0	0.53	3	0	0	1	woman	1	0	0	2	1	0	0	1	0
1035	R_Asor3bPRSYQQCQx	0.25	0.15	0.16	0.024	0.04	0	0	0.18	6	0	0	3	woman	3	0	0	0	0	0	0	0	0
1036	R_aVtpyOlnEVN8mwF	0.65	0.8	0.16	0.128	0.104	1	0	0.48	6	0	0	3	woman	2	0	0	0	0	0	0	0	1
1037	R_AvXrYye6rVSTxzH	0	0	0.5	0	0	0	1	0.305	2	0	0	3	woman	4	0	0	1	0	0	1	0	1
1038	R_b2cWBiTi3f9GYXn	0.35	0	0.37	0	0.1295	0	0	0.005	1	0	0	2	woman	2	0	0	1	0	0	1	0	0
1039	R_b2wUXBW3SNeNesV	0.65	0.35	0.6	0.21	0.39	0	0	1	5	0	0	3	woman	3	0	0	0	0	0	0	0	0
1040	R_b91ZawFRGzmuTPH	0.8	0.8	0.7	0.56	0.56	1	0	0.485	6	1	0	1	woman	4	1	0	0	0	0	0	0	0
1041	R_b9PteWpnj1bArq9	0.1	0.05	0.1	0.005	0.01	0	0	0.5	2	0	0	2	men	1	0	0	0	0	0	0	0	1
1042	R_bI3or1l26XdJy1z	0.8	0.8	0.5	0.4	0.4	1	0	0.55	2	0	0	3	woman	2	0	1	2	0	0	1	1	1
1043	R_bjfv95vUo5r7CFj	0.65	0.5	0.53	0.265	0.3445	0	0	0.8	2	0	0	3	woman	2	1	0	0	0	0	0	0	0
1044	R_bjgNrh2QFcqE8WB	0	0	0.89	0	0	0	1	0.725	3	0	0	1	men	5	2	0	0	0	0	0	0	0
1045	R_bPF0Rdn8FsjkwzD	0.25	0.05	0.5	0.025	0.125	0	0	0.385	5	0	0	1	men	1	0	0	0	0	0	0	0	0
1046	R_bQKUtWNdqsIucgh	0.15	0	0.3	0	0.045	0	0	0.63	4	0	0	3	woman	2	0	0	0	0	0	0	0	0
1047	R_BqSFRlA208FK60V	0	0	0.25	0	0	0	1	0.365	2	0	0	2	woman	1	0	0	0	0	0	0	0	1
1048	R_BRD5rOocCIvVrbP	0	0	0.51	0	0	0	1	0.49	3	0	0	3	woman	2	0	1	2	0	0	1	1	1
1049	R_BRNljQpFY0B1fe9	0.25	0.15	0.5	0.075	0.125	0	0	0.245	2	0	0	3	woman	5	1	0	0	0	0	0	0	1
1050	R_BRNuyFAE8WxCA5b	0.25	0.25	0.57	0.1425	0.1425	0	0	0.375	4	0	0	3	woman	3	1	0	0	0	0	0	0	0
1051	R_bvf0ocbJeE5qnvj	0.05	0	0.65	0	0.0325	0	0	0.1	1	0	0	2	woman	2	1	0	0	0	0	0	0	0
1052	R_BwUuKR1GzM7TW8x	0.8	0.8	0.13	0.104	0.104	1	0	0.865	2	0	0	3	woman	2	0	0	1	0	0	1	0	1
1053	R_BXlEGcnxoefwq1r	0.25	0	0.75	0	0.1875	0	0	0.5	2	0	0	2	woman	1	1	0	0	0	0	0	0	1
1054	R_BYaOtfC72CivJhT	0.8	0.8	0.1	0.08	0.08	1	0	0.45	4	0	0	2	woman	3	0	0	0	0	0	0	0	0
1055	R_C1v8r5vx8qbHTwZ	0.15	0.1	0.1	0.01	0.015	0	0	0.75	5	0	0	2	woman	5	1	0	0	0	0	0	0	0
1056	R_C47QhjdwfRMUnbb	0.25	0.15	0.11	0.0165	0.0275	0	0	0.475	6	0	0	3	woman	3	0	0	1	0	0	0	1	1
1057	R_cD4Ac1hb0VpVHaN	0.8	0.8	0.06	0.048	0.048	1	0	0.75	3	0	0	2	woman	2	0	0	0	0	0	0	0	0
1058	R_CejtxmGpqRyjDNf	0.8	0.8	0.51	0.408	0.408	1	0	0.17	5	0	0	2	woman	1	3	0	0	0	0	0	0	0
1059	R_CeT3KzS3phmczy9	0.8	0.65	1	0.65	0.8	0	0	0.99	4	0	0	2	woman	2	1	0	0	0	0	0	0	0
1060	R_cMCsxCpi69D7yud	0.35	0.15	0.5	0.075	0.175	0	0	0.195	1	0	0	2	woman	2	0	1	1	0	0	0	1	0
1061	R_cTOoq5N7ckKvY6B	0	0.05	0.41	0.0205	0	0	1	0.76	6	0	0	3	woman	5	1	0	0	0	0	0	0	1
1062	R_cvw5Ybme64aapEd	0.65	0.65	0.25	0.1625	0.1625	0	0	0.05	3	0	0	3	woman	2	0	0	0	0	0	0	0	1
1063	R_cwG5iJFk1dlWVPj	0	0	1	0	0	0	1	0.385	3	0	0	2	woman	2	1	0	0	0	0	0	0	1
1064	R_czHaQYBWMi9YNlD	0.8	0.8	0.13	0.104	0.104	1	0	0.345	1	0	0	2	woman	4	0	0	0	0	0	0	0	0
1065	R_d4t4LjdubgXk1rj	0.35	0.15	0.51	0.0765	0.1785	0	0	0.14	1	0	0	1	woman	1	0	0	0	0	0	0	0	0
1066	R_d69IMhVsJGlpwqt	0	0	0.04	0	0	0	1	1	6	0	0	3	men	4	0	0	0	0	0	0	0	0
1067	R_D6Rp2HCTlgOptAJ	0.8	0.8	0.65	0.52	0.52	1	0	0.04	1	0	0	2	woman	3	2	0	1	0	0	0	1	0
1068	R_d6Zut4baVnW9kTn	0.15	0.05	0.45	0.0225	0.0675	0	0	0.725	3	0	0	2	woman	1	0	0	0	0	0	0	0	1
1069	R_D7t4FgLngfYylwd	0	0	0.5	0	0	0	1	0.75	4	0	0	2	woman	5	2	0	0	0	0	0	0	0
1070	R_DBkoFsTZYtkdOsF	0	0	0.1	0	0	0	1	0.5	2	0	0	2	woman	5	1	0	0	0	0	0	0	0
1071	R_dcE8Zdq0cnZO5oJ	0.5	0.35	0.5	0.175	0.25	0	0	1	4	0	0	3	woman	5	1	0	0	0	0	0	0	1
1072	R_DFOwVhETzAH82WJ	0.8	0.65	0.1	0.065	0.08	0	0	0.505	2	0	0	3	woman	2	0	0	0	0	0	0	0	0
1073	R_DGFWEV9uc2LlWXT	0.25	0.25	0.16	0.04	0.04	0	0	0.45	5	0	0	3	woman	3	0	0	0	0	0	0	0	0
1074	R_dja7NW3bmo9nOV3	0.25	0.15	0.5	0.075	0.125	0	0	0	6	0	0	3	woman	5	1	0	0	0	0	0	0	0
1075	R_DJg8oECspjUnXMZ	0.15	0.05	0.35	0.0175	0.0525	0	0	0.675	3	0	0	3	woman	2	1	0	2	0	0	1	1	0
1076	R_domIS6P1tFmEu9b	0.8	0.8	0.1	0.08	0.08	1	0	0.49	2	0	0	2	men	5	1	0	2	1	0	0	1	1
1077	R_DoTLod5EaLJbxZf	0.5	0.15	0.5	0.075	0.25	0	0	0.83	5	0	0	3	woman	3	0	0	0	0	0	0	0	0
1078	R_DSNGZDzmnjDkooh	0.8	0.8	0.05	0.04	0.04	1	0	0.75	5	0	0	1	woman	1	0	0	0	0	0	0	0	1
1079	R_DUYOjhvjQ9W6cyR	0.15	0.15	1	0.15	0.15	0	0	0.5	4	0	0	2	woman	2	1	0	0	0	0	0	0	0
1080	R_DV8V8dsB2yhQUCJ	0.8	0.8	0.21	0.168	0.168	1	0	0.8	6	0	0	2	woman	3	0	0	1	0	0	0	1	1
1081	R_Dvm5evhEI1xHpa9	0	0	0.12	0	0	0	1	0.545	3	0	0	3	woman	5	0	0	0	0	0	0	0	0
1082	R_DVnkxOucexsre81	0.65	0	0.08	0	0.052	0	0	0.84	2	0	0	2	men	2	0	0	0	0	0	0	0	1
1083	R_Dw36hITVggMSt8Z	0.8	0.8	0.2	0.16	0.16	1	0	0.495	2	0	0	3	woman	1	0	0	0	0	0	0	0	0
1084	R_e2Jho5kgqhG3CAV	0.35	0.15	0.52	0.078	0.182	0	0	0.27	6	0	0	3	woman	5	1	0	0	0	0	0	0	0
1085	R_e9yXsYT5uA7jfwt	0	0	0.18	0	0	0	1	0.125	1	0	0	2	woman	2	0	0	1	0	0	0	1	1
1086	R_eA1IoarIsMjfMB3	0	0	0.5	0	0	0	1	0	4	0	0	3	woman	5	1	0	1	0	0	1	0	0
1087	R_eFIA25h1sj3A397	0.8	0.65	0.15	0.0975	0.12	0	0	0.695	4	0	0	3	woman	3	0	0	0	0	0	0	0	0
1088	R_eFYdGpyIDISEesh	0	0	0.5	0	0	0	1	0.1	3	1	0	2	woman	2	0	0	0	0	0	0	0	0
1089	R_eP6V8lrHn6Rhf7X	0.35	0.35	0.19	0.0665	0.0665	0	0	0.575	6	0	0	1	woman	1	0	0	0	0	0	0	0	0
1090	R_eQhv0jEZ4wHgP3X	0.8	0	0.1	0	0.08	0	0	0.805	6	0	0	3	men	3	0	0	0	0	0	0	0	0
1091	R_eQWPnTBqqwLkNIR	0.1	0.1	0.45	0.045	0.045	0	0	0.525	5	0	0	3	men	3	0	0	0	0	0	0	0	0
1092	R_eR3XvyPBjbbM3T3	0.8	0.8	0.1	0.08	0.08	1	0	1	5	0	0	3	woman	2	0	0	1	1	0	0	0	1
1093	R_eVRCWcSAotvwawV	0.8	0.8	0.25	0.2	0.2	1	0	0.005	4	0	0	3	men	5	1	0	0	0	0	0	0	0
1094	R_exHw5BAMjzm2IcF	0.8	0.8	0.05	0.04	0.04	1	0	0.14	2	0	0	3	woman	3	0	0	0	0	0	0	0	1
1095	R_eXRC9v4yXSaHrbj	0.5	0.35	0.12	0.042	0.06	0	0	0.52	1	0	0	2	woman	3	0	0	0	0	0	0	0	1
1096	R_eY7NfiNuYxVxrUd	0.15	0.15	0.15	0.0225	0.0225	0	0	0.99	5	0	0	2	woman	1	0	0	0	0	0	0	0	0
1097	R_NUB4HWNQRoEevHX	0.5	0.5	0.43	0.215	0.215	0	0	0.525	2	0	0	2	woman	1	0	0	0	0	0	0	0	0
1098	R_OB94e99osdPAJKF	0.8	0.8	0.5	0.4	0.4	1	0	0.9	3	0	0	2	woman	5	1	0	0	0	0	0	0	0
1099	R_OBbSwVhtlo7saRz	0.8	0.8	0.2	0.16	0.16	1	0	0.5	2	0	0	2	men	3	0	0	0	0	0	0	0	0
1100	R_OCLRuU7smbR3t2F	0.65	0.8	0.73	0.584	0.4745	1	0	0.185	5	0	0	3	woman	3	0	0	0	0	0	0	0	0
1101	R_OiGpZ7NG0S05Nvj	0.35	0.15	1	0.15	0.35	0	0	0.275	2	0	0	3	woman	2	1	0	0	0	0	0	0	1
1102	R_Ojn81uopggsGvND	0.8	0.5	0.17	0.085	0.136	0	0	0.585	4	0	0	2	woman	1	0	0	0	0	0	0	0	1
1103	R_OJOBoMJTVDovAyZ	0.8	0.8	0.5	0.4	0.4	1	0	0.775	6	0	0	3	woman	3	0	0	0	0	0	0	0	0
1104	R_OOupncMZSdMNXDX	0.15	0	0.1	0	0.015	0	0	0.95	3	0	0	2	men	2	0	0	0	0	0	0	0	1
1105	R_OQcR2JAjsKmwhxf	0.5	0.5	0.5	0.25	0.25	0	0	0.01	6	0	0	3	men	2	0	0	0	0	0	0	0	0
1106	R_p3n4YDvhRyR5ZEB	0.8	0.8	0.5	0.4	0.4	1	0	0.3	4	0	0	2	woman	3	0	0	0	0	0	0	0	1
1107	R_p9sWaVge1jG4Lyp	0	0	0.49	0	0	0	1	0.455	5	0	0	3	woman	5	1	0	0	0	0	0	0	0
1108	R_pbKGy5YAOXqk3WV	0.05	0.05	0.53	0.0265	0.0265	0	0	0.7	5	0	0	1	woman	5	2	0	0	0	0	0	0	0
1109	R_pGg2Yi0qL77YbMR	0	0	0.12	0	0	0	1	0.76	1	0	0	2	men	5	1	1	0	0	0	0	0	0
1110	R_pgGVNVwb39EXX7b	0.25	0.25	0.5	0.125	0.125	0	0	0.485	4	0	0	3	woman	2	0	0	0	0	0	0	0	0
1111	R_pgWTUXyvCtQbgZz	0.8	0.8	0.49	0.392	0.392	1	0	0	1	0	0	3	woman	3	0	0	0	0	0	0	0	0
1112	R_pi0fJCefFswIO3f	0.25	0.05	0.7	0.035	0.175	0	0	0.25	1	0	0	2	woman	2	1	0	1	0	0	0	1	1
1113	R_PMYA5NojKlq7B8B	0.15	0	0.7	0	0.105	0	0	0.485	2	0	0	2	woman	1	0	0	0	0	0	0	0	0
1114	R_pQu5JgaW1QIBA6l	0.8	0.8	0.27	0.216	0.216	1	0	0.025	5	0	0	3	woman	3	0	0	0	0	0	0	0	0
1115	R_pxSqqUlphyesyqt	0.8	0.8	0.5	0.4	0.4	1	0	0.5	6	0	0	3	men	5	1	0	0	0	0	0	0	0
1116	R_pz6J3zrcoWHPREl	0	0	0	0	0	0	1	0.485	6	0	0	3	men	4	0	0	1	0	0	1	0	1
1117	R_PZooGwvvMXKXfoZ	0	0	0.71	0	0	0	1	0.74	2	0	0	3	woman	4	0	0	0	0	0	0	0	0
1118	R_Q4ZjKebqAbX2T1n	0.8	0.8	0.1	0.08	0.08	1	0	0.985	5	0	0	3	men	2	0	0	0	0	0	0	0	0
1119	R_Q539st4EALJ99vz	0	0	0.01	0	0	0	1	0.25	3	0	0	3	woman	3	0	0	0	0	0	0	0	1
1120	R_Q9zZUxQnRYjZtLj	0.05	0	0.13	0	0.0065	0	0	1	6	0	0	3	men	5	0	0	0	0	0	0	0	0
1121	R_qCIkoWWka4VmzBf	0.15	0.1	0.31	0.031	0.0465	0	0	0.295	4	0	0	2	woman	1	0	0	0	0	0	0	0	1
1122	R_QcUB02cD8M7Npvz	0.15	0.05	0.5	0.025	0.075	0	0	0	1	0	0	2	woman	1	0	0	0	0	0	0	0	0
1123	R_qJIJQ0CfNl48mJj	0.05	0	0.73	0	0.0365	0	0	0.32	6	0	0	3	woman	3	1	0	0	0	0	0	0	0
1124	R_qK33irZXjfK6Nj3	0.25	0.25	0.12	0.03	0.03	0	0	0.46	6	0	0	3	woman	3	0	0	0	0	0	0	0	1
1125	R_qP0HHRVVxj4J5xD	0.15	0.15	0.5	0.075	0.075	0	0	0.55	3	0	0	3	men	2	0	0	0	0	0	0	0	0
1126	R_Qp5QACsm8E0oIet	0.25	0.35	0.05	0.0175	0.0125	0	0	0.53	2	0	0	2	woman	4	3	0	0	0	0	0	0	0
1127	R_qwR0ifj0RYMcdk5	0.8	0.8	0.6	0.48	0.48	1	0	0.245	6	0	0	2	woman	3	0	0	0	0	0	0	0	0
1128	R_qWWJSCLScyxOJ21	0.35	0.35	0.5	0.175	0.175	0	0	0	1	0	0	1	woman	1	0	0	1	0	1	0	0	1
1129	R_r0Hm7JuygZGZqgh	0.1	0.1	0.25	0.025	0.025	0	0	1	5	0	0	3	woman	1	0	0	0	0	0	0	0	1
1130	R_r10DVXJkjbcFy0h	0	0	0.15	0	0	0	1	0	5	0	0	3	men	2	0	0	0	0	0	0	0	0
1131	R_r1tth9Wi65ozbcl	0.1	0.1	0.51	0.051	0.051	0	0	0.25	5	0	0	2	woman	3	0	0	0	0	0	0	0	1
1132	R_R2KJccfY7GkDZcd	0.25	0.1	0.02	0.002	0.005	0	0	0	4	0	0	2	woman	2	0	0	0	0	0	0	0	0
1133	R_R3UJpGzBbE8q6e5	0.25	0.15	0.01	0.0015	0.0025	0	0	1	6	0	0	2	men	1	0	0	1	0	0	0	1	0
1134	R_R44O0TShXNfPMhr	0.25	0.25	0.2	0.05	0.05	0	0	0.28	6	0	0	3	woman	1	0	0	1	0	1	0	0	1
1135	R_rcjqVMbouFRndlL	0.65	0.65	0.2	0.13	0.13	0	0	1	6	0	0	3	men	2	0	0	0	0	0	0	0	0
1136	R_RDlHSTORtfhGTsJ	0.1	0.05	0.5	0.025	0.05	0	0	0.36	3	0	0	3	woman	2	0	0	0	0	0	0	0	0
1137	R_rlhwApjErc87zP3	0.5	0.5	0.51	0.255	0.255	0	0	0.135	2	0	0	2	woman	4	0	0	0	0	0	0	0	0
1138	R_RlVVqJrslgta3rr	0.8	0.8	0.5	0.4	0.4	1	0	0.315	1	0	0	3	woman	3	1	1	0	0	0	0	0	0
1139	R_roiMyRmCvyLsnTP	0.8	0.8	0.4	0.32	0.32	1	0	0.25	6	0	0	3	woman	2	0	0	0	0	0	0	0	1
1140	R_rorzrL90CJIICHL	0.8	0.8	0.39	0.312	0.312	1	0	0.465	2	0	0	3	woman	2	1	1	2	0	1	0	1	1
1141	R_rouCz48IGvv2gzT	0.8	0.8	0.5	0.4	0.4	1	0	0.99	2	0	0	2	woman	1	0	0	0	0	0	0	0	0
1142	R_RPKkWzJDx5D2yL7	0.35	0.35	0.3	0.105	0.105	0	0	0.975	6	0	0	3	men	5	1	0	0	0	0	0	0	0
1143	R_RPROwQxDTJ3b0sN	0.65	0.35	0.1	0.035	0.065	0	0	0.2	3	0	0	3	men	3	0	0	1	0	0	0	1	1
1144	R_RR1OK8D3O3lgnDP	0.25	0.05	0.2	0.01	0.05	0	0	0.005	1	0	0	3	woman	5	2	1	0	0	0	0	0	0
1145	R_RRDD30FO0xoNspr	0.5	0.25	0.5	0.125	0.25	0	0	0.85	6	0	0	3	woman	5	0	0	1	0	0	0	1	1
1146	R_RrVaN112e4U2lvH	0.1	0.1	0.3	0.03	0.03	0	0	0.05	3	0	0	2	woman	1	1	0	0	0	0	0	0	1
1147	R_RrZKUbDAtVWxbeF	0.25	0.25	0.21	0.0525	0.0525	0	0	0.64	4	0	0	3	men	3	1	0	1	0	0	0	1	1
1148	R_s4DJ7ar84yMktfX	0.1	0	0.1	0	0.01	0	0	0.35	1	1	0	1	men	1	0	0	0	0	0	0	0	0
1149	R_s6UdV7yDHHjcr5v	0.5	0.35	0.5	0.175	0.25	0	0	0.45	2	0	0	3	woman	2	0	0	0	0	0	0	0	1
1150	R_sAkPYrLXSlzvlTP	0.8	0.8	0.05	0.04	0.04	1	0	0.71	4	0	0	2	men	3	0	0	1	0	0	1	0	0
1151	R_SBjnjJqNY2CuK4h	0.65	0.65	0.25	0.1625	0.1625	0	0	1	6	0	0	2	woman	1	0	0	0	0	0	0	0	0
1152	R_sbOMSDFqx0ybbKp	0.5	0.35	0.25	0.0875	0.125	0	0	0.745	2	0	0	3	men	2	0	0	0	0	0	0	0	1
1153	R_SCCjSY3suajGqEV	0	0	0.3	0	0	0	1	0.25	1	0	0	2	woman	1	0	0	1	1	0	0	0	1
1154	R_scWowIU9RTpqS89	0.35	0.35	1	0.35	0.35	0	0	0.5	4	0	0	2	woman	2	0	1	0	0	0	0	0	1
1155	R_SGC5naCOgveu49z	0	0	0.83	0	0	0	1	0.995	6	0	0	3	woman	5	1	0	0	0	0	0	0	0
1156	R_sHJsLhKZiNEGoVP	0.25	0.1	0.35	0.035	0.0875	0	0	0.79	3	0	0	3	men	2	0	0	0	0	0	0	0	0
1157	R_sI0toFIuIfCgEZb	0.15	0.1	0.2	0.02	0.03	0	0	0.95	4	0	0	3	woman	2	0	0	0	0	0	0	0	0
1158	R_SIfJt1ZSZVUMb8R	0.1	0.1	0.3	0.03	0.03	0	0	0.95	6	0	0	3	woman	4	0	0	0	0	0	0	0	1
1159	R_SJgWTWquFsvtMsx	0.8	0.8	0.35	0.28	0.28	1	0	0.1	1	0	0	2	woman	2	2	0	0	0	0	0	0	1
1160	R_sLOMU5lp9AfSB1v	0.15	0.15	0.25	0.0375	0.0375	0	0	0.405	4	0	0	2	woman	3	0	0	0	0	0	0	0	0
1161	R_sna4WGi2XEjt6Ct	0.65	0.8	0.1	0.08	0.065	1	0	0.6	5	0	0	3	men	5	1	0	0	0	0	0	0	0
1162	R_sNliPJwNbU7hDvH	0	0	0.11	0	0	0	1	0.89	6	0	0	2	men	2	0	0	1	1	0	0	0	0
1163	R_soGawMOxwlD0rrH	0.5	0.5	0.1	0.05	0.05	0	0	0.525	6	0	0	3	woman	5	1	0	0	0	0	0	0	1
1164	R_sSTBtcgflWBPrwd	0.8	0.65	0.25	0.1625	0.2	0	0	0.5	5	0	0	1	woman	2	0	0	0	0	0	0	0	0
1165	R_SZdhMK8A7fq6eVr	0.15	0.15	0.2	0.03	0.03	0	0	0.245	3	0	0	2	woman	1	0	0	0	0	0	0	0	1
1166	R_SZt3UNcOORsAGKB	0.25	0	0.5	0	0.125	0	0	0.7	1	0	0	2	men	2	1	0	1	0	0	0	1	1
1167	R_T6LTfdBEYeR9MGZ	0.05	0.05	0.51	0.0255	0.0255	0	0	0.5	4	0	0	2	men	5	2	0	0	0	0	0	0	0
1168	R_T7Ob0kOXxNmtJM5	0	0	0.2	0	0	0	1	0.75	6	0	0	2	woman	1	0	1	0	0	0	0	0	1
1169	R_Tc51oMoEdDPaHPH	0.8	0.8	0	0	0	1	0	1	6	0	0	2	men	4	0	0	0	0	0	0	0	0
1170	R_tDH723IYPBEMgNP	0	0	0.38	0	0	0	1	0.525	2	0	0	1	woman	1	0	0	0	0	0	0	0	0
1171	R_tGPEMSfpbeUsssp	0.35	0.25	0.7	0.175	0.245	0	0	0.245	2	0	0	1	woman	1	1	0	0	0	0	0	0	1
1172	R_tKUfYID0REFw6Y1	0	0	0.8	0	0	0	1	0.02	1	0	0	3	woman	2	1	0	1	0	0	1	0	0
1173	R_tMSA6fXhfos2k0N	0.15	0	0.19	0	0.0285	0	0	0.73	2	0	0	2	woman	4	0	0	0	0	0	0	0	0
1174	R_TnFhwYC2kxwuZzj	0.25	0	0.03	0	0.0075	0	0	0.23	2	0	0	1	men	1	0	0	1	0	0	1	0	0
1175	R_TnPkzk2TNp31ePn	0.1	0.05	0.1	0.005	0.01	0	0	0.03	2	0	0	2	woman	3	0	0	0	0	0	0	0	1
1176	R_To0e5jS7Cd5oc5r	0.05	0	0.5	0	0.025	0	0	0.93	3	0	0	2	woman	1	0	0	0	0	0	0	0	0
1177	R_TovL9tIg4rqTWoN	0.25	0.15	0.4	0.06	0.1	0	0	0.675	5	0	0	3	men	5	3	0	0	0	0	0	0	0
1178	R_TpiCCYpfYjhkkr7	0.25	0.35	0.9	0.315	0.225	0	0	0.41	3	0	0	3	woman	2	2	0	1	0	0	1	0	0
1179	R_tPolGu6m1sSCKZ3	0.25	0.05	0.65	0.0325	0.1625	0	0	0.3	1	0	0	3	woman	1	1	0	1	0	0	0	1	0
1180	R_tWjMNiFiYz8fvON	0.65	0.8	0.5	0.4	0.325	1	0	0.25	6	0	0	2	woman	1	1	0	0	0	0	0	0	1
1181	R_tXsaaGawXf7KARH	0.05	0.05	0.29	0.0145	0.0145	0	0	1	5	0	0	2	woman	1	0	0	0	0	0	0	0	1
1182	R_u3MeDKZxYgT2mOt	0	0	0.22	0	0	0	1	1	6	0	0	1	woman	1	0	0	0	0	0	0	0	0
1183	R_u4Ijh3JVUqQx7EJ	0.8	0.65	0.5	0.325	0.4	0	0	0.75	2	0	0	3	woman	2	0	0	0	0	0	0	0	1
1184	R_U9feHXaOzO1SkKt	0.8	0.65	0.75	0.4875	0.6	0	0	0	1	0	0	3	men	2	0	0	2	1	0	0	1	0
1185	R_U9I2HthtUq67LdD	0.5	0.5	0.5	0.25	0.25	0	0	1	6	0	0	3	woman	5	1	0	0	0	0	0	0	0
1186	R_UFrzhKASCdckKUF	0.1	0.05	0.4	0.02	0.04	0	0	0.26	5	0	0	3	woman	3	0	1	0	0	0	0	0	0
1187	R_Ug2T9Ez8QZ2zEPf	0.65	0.8	0.51	0.408	0.3315	1	0	0.14	1	0	0	3	woman	4	2	1	0	0	0	0	0	1
1188	R_ugCeUgKrwLj5aj7	0.35	0.35	0.5	0.175	0.175	0	0	0	6	0	0	3	woman	3	0	0	0	0	0	0	0	0
1189	R_ugDI3ZIIj4nya2J	0.35	0.15	0.1	0.015	0.035	0	0	0.65	6	0	0	3	woman	3	0	0	0	0	0	0	0	0
1190	R_ukKPEg0tKjXQGpb	0.25	0.25	0.3	0.075	0.075	0	0	0.05	6	0	0	3	men	2	0	1	0	0	0	0	0	1
1191	R_ukxcckYdMjXiCaJ	0	0	0.1	0	0	0	1	0.535	4	0	0	3	woman	5	1	0	0	0	0	0	0	1
1192	R_Ulj0boZb4orR6Zb	0.15	0.15	0.5	0.075	0.075	0	0	0.5	3	0	0	2	men	1	0	0	0	0	0	0	0	0
1193	R_uljZsPdj10ILNUl	0	0	0.15	0	0	0	1	0.75	2	0	0	3	woman	2	0	0	0	0	0	0	0	0
1194	R_ULo9BhpBghzwRoZ	0.35	0.35	0.4	0.14	0.14	0	0	0.75	2	0	0	3	woman	4	1	0	0	0	0	0	0	1
1195	R_ULyAVkipevAIP6N	0.25	0.05	0.26	0.013	0.065	0	0	0.75	6	0	0	3	woman	3	0	0	0	0	0	0	0	0
1196	R_Um7Y4R9CdkhPJ29	0.65	0.65	0.17	0.1105	0.1105	0	0	0.18	6	0	0	3	woman	3	1	0	2	1	1	0	0	0
1197	R_umpbbhxz6C9eNCp	0	0	0.51	0	0	0	1	0.1	6	0	0	3	woman	3	0	1	1	0	0	0	1	1
1198	R_UN0cVRMWNCtPgel	0.35	0.05	0.5	0.025	0.175	0	0	0.2	4	0	0	3	woman	2	0	0	0	0	0	0	0	1
1199	R_uncpJsdLQI2Dohb	0.65	0.5	0.6	0.3	0.39	0	0	0.275	6	0	0	3	woman	5	2	0	1	0	0	0	1	1
1200	R_UR7KNRb1VbjINz3	0.25	0.25	0.25	0.0625	0.0625	0	0	0.75	6	0	0	3	men	4	0	0	0	0	0	0	0	0
1201	R_UronytvFJeBUMWl	0	0	0.9	0	0	0	1	0.65	1	0	0	2	woman	1	1	0	0	0	0	0	0	1
1202	R_UrPc6h8q7XJ33Cp	0.15	0.15	0.5	0.075	0.075	0	0	0.2	4	0	0	2	woman	2	0	1	0	0	0	0	0	0
1203	R_UsjKvd5BbgZGged	0.15	0.15	0.5	0.075	0.075	0	0	0.05	3	0	0	3	woman	3	0	0	0	0	0	0	0	1
1204	R_Uu2iR3r8dyqIjg5	0.5	0.25	0	0	0	0	0	0.505	2	0	0	3	men	2	1	0	3	1	0	1	1	1
1205	R_uy7dNhZ7BsswTU5	0.8	0.8	0.36	0.288	0.288	1	0	0.11	1	0	0	2	woman	4	1	0	0	0	0	0	0	0
1206	R_V4ko5FhBTH2xPQl	0.5	0.5	0.53	0.265	0.265	0	0	0.15	3	0	0	2	men	5	1	0	0	0	0	0	0	0
1207	R_veQtyJbuHMOa1IR	0	0	0.01	0	0	0	1	0.995	6	0	0	2	men	2	0	0	0	0	0	0	0	0
1208	R_vGj3uc4cIQ2ZcTT	0	0	0.1	0	0	0	1	1	3	0	0	3	woman	2	0	0	0	0	0	0	0	1
1209	R_vGJ93ikkpfRTNzX	0.35	0.25	0.2	0.05	0.07	0	0	0.615	5	0	0	3	woman	2	0	0	1	0	0	1	0	1
1210	R_vHvjtYDRykFVvnr	0	0	0.33	0	0	0	1	0.75	6	0	0	3	men	3	0	0	0	0	0	0	0	0
1211	R_vIB0lSu5OSajr7b	0.5	0.35	0.86	0.301	0.43	0	0	0.05	1	0	0	2	woman	3	1	0	1	0	0	0	1	0
1212	R_vjCflw2EpAupslj	0.35	0.35	0.5	0.175	0.175	0	0	0.25	5	0	0	3	woman	3	1	0	0	0	0	0	0	1
1213	R_voi6LAzxOv5POwh	0.5	0.5	0.3	0.15	0.15	0	0	0.625	3	0	0	2	woman	1	0	0	0	0	0	0	0	1
1214	R_vPk4zaJGyvAFGWB	0.5	0.5	0.88	0.44	0.44	0	0	0.29	3	0	0	3	woman	4	2	0	0	0	0	0	0	1
1215	R_vTgardKBQPAR3jj	0.35	0.35	0.2	0.07	0.07	0	0	1	6	0	0	2	men	4	0	0	0	0	0	0	0	1
1216	R_vUCU5K6NuKg4GYx	0.8	0.8	0.01	0.008	0.008	1	0	0.25	5	0	0	3	woman	2	0	0	0	0	0	0	0	0
1217	R_vV4LWH73LS8R8ZP	0	0	0.8	0	0	0	1	0.995	6	0	0	2	woman	5	2	0	0	0	0	0	0	0
1218	R_VVBJSfawyMA9PxL	0	0	0.12	0	0	0	1	0.295	1	0	0	3	woman	5	0	0	0	0	0	0	0	1
1219	R_vVLD9Okj0X32m7D	0.1	0	0.28	0	0.028	0	0	0.97	1	0	0	1	men	1	0	1	0	0	0	0	0	0
1220	R_VVTf5Js5jeQ9Gq5	0	0	0.2	0	0	0	1	0.5	6	0	0	3	woman	3	0	0	0	0	0	0	0	0
1221	R_vwPUjy6mqPbZipP	0.05	0	0.01	0	5e-04	0	0	0.495	1	0	0	2	woman	1	0	0	0	0	0	0	0	1
1222	R_VXdvpTt9iRqbjDb	0	0	0.5	0	0	0	1	0.75	6	0	0	2	woman	5	1	0	0	0	0	0	0	0
1223	R_vZCrCOUEYlijYaJ	0.1	0	0.51	0	0.051	0	0	0.25	1	0	0	2	woman	1	1	0	0	0	0	0	0	0
1224	R_w13Fx2nO9ByUzg5	0.05	0.1	0.82	0.082	0.041	0	0	0.88	3	0	0	3	woman	4	0	0	0	0	0	0	0	1
1225	R_w1MRk2C12HKycjT	0	0	1	0	0	0	1	0.5	3	0	0	3	woman	4	1	0	0	0	0	0	0	0
1226	R_w1nTdvelvOBeIVj	0	0	0.05	0	0	0	1	0.49	6	0	0	2	men	5	0	0	2	0	1	0	1	1
1227	R_W3c5rL4M8VY5uLv	0.35	0.5	0.35	0.175	0.1225	0	0	0.89	5	0	0	3	woman	2	0	0	0	0	0	0	0	1
1228	R_w5FQxkUEn4xkOwV	0.8	0.65	0.5	0.325	0.4	0	0	0.505	6	0	0	3	woman	2	0	0	0	0	0	0	0	0
1229	R_W8536nQSKlrN9u1	0.65	0.05	0.3	0.015	0.195	0	0	0.43	2	0	0	3	men	2	0	0	0	0	0	0	0	0
1230	R_W8O3E36ZHKjeJix	0.5	0.15	0.5	0.075	0.25	0	0	0.4	6	0	0	2	woman	1	0	0	0	0	0	0	0	0
1231	R_WCL77X6m3JH46zL	0	0	1	0	0	0	1	0.52	1	0	0	1	woman	5	1	0	0	0	0	0	0	0
1232	R_Wclbk46vX8vtk3v	0.25	0.05	0.44	0.022	0.11	0	0	0.8	6	0	0	3	woman	4	0	0	0	0	0	0	0	0
1233	R_Wd4CEta8uLvjKbn	0.8	0.8	0.52	0.416	0.416	1	0	0.78	3	0	0	2	woman	5	1	0	0	0	0	0	0	0
1234	R_WeuyYy98poXeG5j	0.35	0.35	0.2	0.07	0.07	0	0	0.25	5	0	0	3	woman	4	0	0	0	0	0	0	0	1
1235	R_WfGeiZEwqQqZ5DP	0.8	0.8	0.5	0.4	0.4	1	0	0.65	6	0	0	2	woman	2	0	0	0	0	0	0	0	0
1236	R_wKTKSbECeiIdDWN	0.65	0.65	0.5	0.325	0.325	0	0	0.25	2	0	0	3	woman	3	1	1	0	0	0	0	0	0
1237	R_wLELb9ipnH8mC4N	0.8	0.8	0.31	0.248	0.248	1	0	0.15	5	0	0	3	woman	2	0	0	0	0	0	0	0	1
1238	R_wNxpbxDjLyUAu6B	0.8	0.8	0.5	0.4	0.4	1	0	0.5	6	0	0	3	woman	4	2	0	0	0	0	0	0	0
1239	R_wSm6oMUVgi7OXCN	0.35	0.35	0.5	0.175	0.175	0	0	0.82	4	0	0	1	woman	5	1	0	0	0	0	0	0	0
1240	R_WujOwWVQxQHUPoB	0.15	0	0.5	0	0.075	0	0	0.25	1	0	0	3	woman	2	0	0	0	0	0	0	0	0
1241	R_Wv7os6rm0gXgGU9	0.35	0.35	0.54	0.189	0.189	0	0	0.515	4	0	0	3	woman	5	0	1	0	0	0	0	0	0
1242	R_x2Rz2cmimNDwQbD	0.5	0.8	0.5	0.4	0.25	1	0	0.755	6	0	0	3	men	5	0	0	0	0	0	0	0	0
1243	R_x4Ql16v4ofwvFYt	0.5	0.5	0.12	0.06	0.06	0	0	0.15	2	0	0	3	woman	2	0	0	2	1	0	0	1	1
1244	R_x6jIj1U4HvXiB7H	0	0	0.25	0	0	0	1	1	6	0	0	3	woman	5	1	0	1	1	0	0	0	0
1245	R_x9LqJCBhI8hmo0N	0.8	0.8	0.4	0.32	0.32	1	0	1	6	0	0	3	men	4	0	0	1	0	0	1	0	0
1246	R_xcuY4auXXjhQOGJ	0.65	0.35	0.36	0.126	0.234	0	0	0.45	4	0	0	3	woman	4	0	0	0	0	0	0	0	1
1247	R_xFzY5gEC1Q4MjaV	0.05	0.1	0.83	0.083	0.0415	0	0	0	2	0	0	3	woman	1	1	0	0	0	0	0	0	0
1248	R_xhiaS2hE7YHUZ5n	0.35	0.25	0.7	0.175	0.245	0	0	0.205	5	0	0	2	woman	1	0	1	2	1	0	0	1	1
1249	R_XhW0k6Ymv5sehrP	0.15	0	0.5	0	0.075	0	0	0.5	5	0	0	2	men	3	0	0	0	0	0	0	0	0
1250	R_XjqSkjPSGNLRLRT	0.8	0.35	0.27	0.0945	0.216	0	0	0.38	3	0	0	2	woman	1	0	0	0	0	0	0	0	0
1251	R_XNyBmY22GAnKjcZ	0.05	0	0.4	0	0.02	0	0	0.315	2	0	0	2	woman	1	0	0	0	0	0	0	0	1
1252	R_xorVTJG9oZyA6yZ	0.25	0.15	0.25	0.0375	0.0625	0	0	0.7	6	0	0	2	woman	1	0	0	0	0	0	0	0	0
1253	R_XpoW3AhXbnl5Npn	0.35	0.35	0.8	0.28	0.28	0	0	0.94	6	0	0	3	woman	3	0	0	0	0	0	0	0	0
1254	R_XRJuTUI9tv99PTH	0.1	0.15	0.1	0.015	0.01	0	0	0.905	5	0	0	3	men	5	0	0	0	0	0	0	0	0
1255	R_XScKwosNeflyoE1	0.25	0.25	0.3	0.075	0.075	0	0	0.425	3	0	0	3	woman	1	0	1	2	0	1	1	0	0
1256	R_xtqDxt3cbZBJQrf	0.35	0.35	0.06	0.021	0.021	0	0	0.35	5	0	0	2	men	1	0	0	0	0	0	0	0	0
1257	R_XvqqO281tGGWasN	0.1	0	0.52	0	0.052	0	0	0.88	2	0	0	3	woman	5	0	0	0	0	0	0	0	0
1258	R_xyip6McE3UOxttv	0	0	0.5	0	0	0	1	0.925	5	0	0	3	men	2	1	0	0	0	0	0	0	1
1259	R_XYSUjCems83HntT	0.05	0.05	0.2	0.01	0.01	0	0	0.65	5	0	0	2	men	4	0	0	1	0	0	0	1	1
1260	R_XYzqaDpx2UGxkiJ	0	0	0.26	0	0	0	1	0.995	6	0	0	3	woman	5	2	0	0	0	0	0	0	0
1261	R_Y5oBueSD1Zvf1At	0.8	0.8	0.5	0.4	0.4	1	0	0.255	1	1	0	1	woman	2	0	1	0	0	0	0	0	0
1262	R_yDCMZCpZhElWpbz	0	0.05	0.14	0.007	0	0	1	1	6	0	0	3	men	4	0	0	0	0	0	0	0	0
1263	R_yIt3lU3p1JCFd4d	0.8	0.8	0	0	0	1	0	0	6	0	0	3	men	2	0	0	0	0	0	0	0	0
1264	R_ylFOBCP6daxWU1j	0.25	0	0.5	0	0.125	0	0	0	3	0	0	2	woman	3	1	0	0	0	0	0	0	0
1265	R_YQE3tXNHrlNtOwx	0.8	0.8	0.26	0.208	0.208	1	0	0.515	1	0	0	1	woman	2	0	0	1	0	0	0	1	1
1266	R_yRc8zUtmVvyYo1P	0.05	0.05	0.6	0.03	0.03	0	0	0.505	6	0	0	3	men	5	2	0	1	0	0	1	0	1
1267	R_yrvNUK9ZqVmEz7P	0.65	0.65	0.75	0.4875	0.4875	0	0	0.5	5	0	0	3	woman	2	0	0	1	0	0	1	0	1
1268	R_ysB6jvBQO8yDcbL	0	0	0.4	0	0	0	1	0.1	1	0	0	2	woman	1	0	0	0	0	0	0	0	1
1269	R_YWGeo1TaY7B0JCp	0	0	0.49	0	0	0	1	0.99	4	0	0	2	woman	4	1	0	0	0	0	0	0	0
1270	R_ywsBSRL5npZauOZ	0.5	0.35	0.22	0.077	0.11	0	0	0.51	5	0	0	3	woman	4	0	0	0	0	0	0	0	0
1271	R_yWtKAF4gxOemiRz	0.1	0.1	0.25	0.025	0.025	0	0	0.65	5	0	0	2	men	2	0	0	0	0	0	0	0	1
1272	R_YXHCW2wgyujarPb	0	0	0.55	0	0	0	1	0.845	6	0	0	1	woman	1	0	1	0	0	0	0	0	0
1273	R_yxR4QA4sxyrThKh	0.1	0.05	0.35	0.0175	0.035	0	0	0.175	2	0	0	2	woman	1	0	0	0	0	0	0	0	1
1274	R_yZNdngpY1d1SvoB	0.65	0.65	0.1	0.065	0.065	0	0	0.9	6	0	0	3	woman	2	0	0	1	0	0	0	1	1
1275	R_z1NmVdWAjQwM8zn	0.8	0.8	0.49	0.392	0.392	1	0	0	4	0	0	1	woman	1	0	0	0	0	0	0	0	0
1276	R_z1q8gYNzWgSFowV	0	0	0.32	0	0	0	1	0.93	6	0	0	3	woman	3	0	0	0	0	0	0	0	0
1277	R_Z3iCkQmTyVZPZ9T	0.65	0.8	0.15	0.12	0.0975	1	0	0.95	6	0	0	3	woman	3	0	0	0	0	0	0	0	1
1278	R_z751Y2UiM17azIZ	0.8	0.8	0.21	0.168	0.168	1	0	0.39	4	0	0	3	men	4	1	0	0	0	0	0	0	0
1279	R_z7RfmELwJUZzdu1	0	0	1	0	0	0	1	0.31	5	0	0	3	woman	1	1	0	0	0	0	0	0	0
1280	R_Z8CNuQ4WQGW7MDn	0.05	0.05	0.1	0.005	0.005	0	0	0.9	4	0	0	3	men	2	0	0	0	0	0	0	0	0
1281	R_Z9MNVA8gpzHjOUx	0.25	0.15	0.3	0.045	0.075	0	0	0.6	5	0	0	2	men	5	2	0	0	0	0	0	0	0
1282	R_ZaTyMJNiS42dy4V	0.1	0.15	0.5	0.075	0.05	0	0	0.6	2	0	0	2	woman	2	0	0	0	0	0	0	0	0
1283	R_ZdS5M6z1uhrRcXf	0.1	0	0.8	0	0.08	0	0	0	1	0	0	2	woman	4	1	0	0	0	0	0	0	0
1284	R_ZglBF4dAklriLKh	0	0	0.02	0	0	0	1	0.045	1	0	0	3	woman	3	0	1	0	0	0	0	0	1
1285	R_ZgxfgmxGKHgsqQN	0.1	0	0	0	0	0	0	0.25	3	0	0	3	woman	3	0	0	0	0	0	0	0	1
1286	R_ZJJFwXi4Q5vMOwp	0.65	0.5	0.2	0.1	0.13	0	0	0.125	2	0	0	2	woman	1	0	0	1	0	0	1	0	1
1287	R_Zk5ZmLguRV5dmJH	0.8	0.8	0.1	0.08	0.08	1	0	0.13	6	0	0	3	woman	2	0	0	0	0	0	0	0	1
1288	R_ZkRD7tbtcsV9oQN	0.8	0.5	0.4	0.2	0.32	0	0	0.55	3	0	0	3	woman	3	0	0	0	0	0	0	0	1
1289	R_ZmfBVMxloHryTEB	0.25	0.25	0.29	0.0725	0.0725	0	0	0.085	5	0	0	1	woman	1	0	0	0	0	0	0	0	1
1290	R_ZrV7bppyvCejDDr	0	0	0.3	0	0	0	1	0.64	6	0	0	3	men	5	1	0	0	0	0	0	0	0
1291	R_zSk9jSFcVrKxdv3	0.65	0.65	0.53	0.3445	0.3445	0	0	0.535	6	0	0	3	woman	5	2	0	0	0	0	0	0	1
1292	R_zSV2880WwaYn1zH	0.8	0.8	0.3	0.24	0.24	1	0	0.995	6	0	0	2	men	2	1	0	0	0	0	0	0	0
1293	R_Zt4xI6bdFc8Ca2Z	0	0	0.26	0	0	0	1	0.87	6	0	0	3	men	4	0	0	0	0	0	0	0	0
1294	R_zTE5QBN7gRYYuOt	0	0	0.95	0	0	0	1	0	1	0	0	3	woman	2	0	0	0	0	0	0	0	0
1295	R_zVE9TY6ZNJU9VSx	0	0	0.51	0	0	0	1	0.25	3	0	0	2	woman	2	2	0	1	0	0	1	0	0
1296	R_Zwdda22GYXHoiiZ	0	0	0.42	0	0	0	1	0.365	1	0	0	2	woman	2	0	0	0	0	0	0	0	1
1297	R_zYiDtyom13hKcIp	0.8	0.8	0.5	0.4	0.4	1	0	0.245	6	0	0	3	men	3	0	0	1	0	0	0	1	1
1298	R_00aEPuEam2ufgat	0.15	0.05	0.2	0.01	0.03	0	0	0.7	5	0	0	3	woman	3	1	0	1	0	0	1	0	0
1299	R_06a8Pjjk0tdEOfn	0.65	0.5	0.5	0.25	0.325	0	0	0.26	1	0	0	2	men	5	1	0	0	0	0	0	0	0
1300	R_06TGs4u1Svmnx4J	0.25	0	0.5	0	0.125	0	0	0.5	3	0	0	3	woman	5	1	0	0	0	0	0	0	0
1301	R_06Yb47As14KNNU5	0.25	0.05	0.11	0.0055	0.0275	0	0	0.995	6	0	0	3	men	4	0	0	1	0	0	0	1	1
1302	R_0cEWETLHU4amOvT	0.8	0.8	0.29	0.232	0.232	1	0	0.315	6	0	0	3	woman	3	0	0	1	0	0	0	1	0
1303	R_0iUz3PZZG9WWkLf	0.35	0.25	0.51	0.1275	0.1785	0	0	0.24	2	0	0	2	men	2	0	0	1	0	0	0	1	0
1304	R_0jFL5k6IZ0P8zUB	0.65	0.5	0.5	0.25	0.325	0	0	0.175	6	0	0	3	woman	3	1	0	0	0	0	0	0	1
1305	R_0Mv3Y6g7IzGqX2p	0.05	0	0.5	0	0.025	0	0	0.695	3	0	0	2	woman	5	2	0	0	0	0	0	0	0
1306	R_0prc47ln1HhFm81	0.15	0.15	0.5	0.075	0.075	0	0	0.5	4	0	0	3	woman	3	0	0	2	1	0	0	1	0
1307	R_0puY26uG2G9lDzP	0.8	0.8	1	0.8	0.8	1	0	0.11	1	0	0	2	woman	1	0	0	0	0	0	0	0	1
1308	R_0TgDkvNtd97BNAd	0.8	0.8	0	0	0	1	0	0.405	3	0	0	2	woman	2	0	0	0	0	0	0	0	0
1309	R_0vqSoV3SCZZ5Vct	0.65	0.35	0.4	0.14	0.26	0	0	0.5	2	0	0	2	woman	2	0	1	0	0	0	0	0	0
1310	R_0wY2XSorBwqft0l	0.8	0.65	0.51	0.3315	0.408	0	0	0.045	1	0	0	2	woman	2	0	0	0	0	0	0	0	0
1311	R_10CsQRo4Jck2J9a	0	0	0.5	0	0	0	1	0	1	0	0	1	woman	5	1	0	0	0	0	0	0	0
1312	R_10Hotg6rsdCSzKg	0.15	0.15	0.49	0.0735	0.0735	0	0	0.105	3	0	0	1	woman	3	0	0	1	0	0	1	0	0
1313	R_10IcfSyxi5AWnHc	0.8	0.8	0.21	0.168	0.168	1	0	0.125	2	0	0	3	woman	3	0	0	0	0	0	0	0	1
1314	R_10ICSaj2nDgjZ6A	0	0	0.5	0	0	0	1	0.705	2	0	0	3	woman	5	0	0	1	1	0	0	0	0
1315	R_10OG2MHv1aamYIu	0.25	0.25	0.2	0.05	0.05	0	0	0.43	6	0	0	3	woman	5	0	0	0	0	0	0	0	1
1316	R_10SESyAMDCF7xBr	0.65	0.35	0.2	0.07	0.13	0	0	0.4	4	0	0	1	woman	1	0	0	0	0	0	0	0	0
1317	R_10SnGXs6jzkVBnw	0	0	0.7	0	0	0	1	0.25	1	0	0	2	woman	5	1	1	0	0	0	0	0	0
1318	R_10vI7zQbVONUyhk	0.15	0.15	0.17	0.0255	0.0255	0	0	0.27	6	0	0	3	woman	4	1	0	2	0	0	1	1	0
1319	R_10Z3HJk7MdLzz7E	0	0	0.1	0	0	0	1	0.38	1	1	0	2	woman	5	1	0	1	1	0	0	0	0
1320	R_10ZvPzE84FxJEeD	0.65	0.65	0.5	0.325	0.325	0	0	0.275	3	0	0	3	woman	3	1	0	0	0	0	0	0	0
1321	R_110VsSX6HstjIUb	0.65	0.05	0.58	0.029	0.377	0	0	0	1	0	0	1	men	2	0	0	1	0	0	0	1	0
1322	R_114TCVgbYkqkzk5	0.8	0.8	0	0	0	1	0	0.35	2	0	0	3	men	3	0	0	0	0	0	0	0	0
1323	R_1159u36Adcd9MOA	0	0	0.1	0	0	0	1	0.8	5	0	0	3	woman	3	0	0	0	0	0	0	0	1
1324	R_116hNPR9dRNFGe1	0.5	0.65	0.05	0.0325	0.025	0	0	0.875	3	0	0	3	woman	5	1	0	0	0	0	0	0	1
1325	R_11bWOoc5jLZuhsR	0	0	0.04	0	0	0	1	0.24	4	0	0	3	woman	4	0	0	2	0	0	1	1	1
1326	R_11coTIjZ3rnmWc9	0.8	0.8	0.1	0.08	0.08	1	0	0.475	4	0	0	3	woman	2	0	0	1	0	0	0	1	1
1327	R_11cPaB6QnYGcl28	0	0	0.5	0	0	0	1	0.3	6	0	0	2	woman	1	0	0	0	0	0	0	0	0
1328	R_11dQ0OOuF4A9sl1	0	0	0.1	0	0	0	1	0.5	6	1	0	3	woman	4	0	0	0	0	0	0	0	0
1329	R_11gSn5nHuGlSUpH	0.5	0.35	0.2	0.07	0.1	0	0	0.505	6	0	0	3	men	3	0	0	2	0	1	0	1	1
1330	R_11XDgzfxIGncFiN	0.15	0.05	0.31	0.0155	0.0465	0	0	0.095	2	0	0	2	woman	4	0	0	0	0	0	0	0	1
1331	R_11XuLyNY5ulqnzU	0.8	0.8	0.3	0.24	0.24	1	0	0.2	4	0	0	3	woman	3	0	0	1	0	0	0	1	1
1332	R_11XV1W4tro1uADE	0	0	0.07	0	0	0	1	0.65	2	0	0	3	men	3	0	0	0	0	0	0	0	0
1333	R_11Yfjx2E2cEEWnP	0.35	0.35	0.5	0.175	0.175	0	0	0.72	3	0	0	2	men	2	0	0	0	0	0	0	0	0
1334	R_128Vuz9ebNX5IYW	0.1	0	0.7	0	0.07	0	0	0.44	1	0	0	1	woman	1	1	0	0	0	0	0	0	0
1335	R_129gMvBKpkwgNBZ	0	0	0.15	0	0	0	1	0.26	6	0	0	3	men	3	0	0	0	0	0	0	0	1
1336	R_12aKiwxikQAnb5U	0.8	0.8	0	0	0	1	0	0.005	2	0	0	2	woman	2	0	0	0	0	0	0	0	0
1337	R_12brP0qb9NYewjk	0.5	0.25	0.1	0.025	0.05	0	0	0.29	3	0	0	1	woman	1	0	0	0	0	0	0	0	1
1338	R_12EjWXzzxMqBYsu	0.35	0.25	0.33	0.0825	0.1155	0	0	0.5	3	0	0	3	woman	3	1	0	0	0	0	0	0	0
1339	R_12FSh8engXm6XBu	0.8	0.8	0.19	0.152	0.152	1	0	0.52	3	0	0	2	men	3	0	0	1	0	0	1	0	0
1340	R_12gc8VlpUvkvEvc	0.65	0.35	1	0.35	0.65	0	0	0.98	3	0	0	3	woman	3	0	0	0	0	0	0	0	0
1341	R_12i3o58vvnYEveZ	0	0	0.74	0	0	0	1	0.375	1	0	0	2	woman	1	0	0	0	0	0	0	0	0
1342	R_12nDA8BTEEwDEaJ	0.65	0.65	0.5	0.325	0.325	0	0	0.1	2	0	0	1	woman	3	0	0	0	0	0	0	0	0
1343	R_12o34wiesznGz2J	0.05	0	0.02	0	0.001	0	0	0.495	3	0	0	3	woman	3	0	0	0	0	0	0	0	0
1344	R_12PT82eLGbyS30z	0.8	0.8	0.1	0.08	0.08	1	0	0.1	6	0	0	3	men	5	1	0	0	0	0	0	0	0
1345	R_12rHewd3b5WSCjH	0.1	0	0.3	0	0.03	0	0	0.37	3	0	0	3	woman	2	0	0	0	0	0	0	0	0
1346	R_12rjceBUoDexqFz	0.8	0.8	0.5	0.4	0.4	1	0	0.45	1	0	0	2	woman	3	0	0	1	0	0	1	0	0
1347	R_12sQZ9KlEuBQZ7x	0.8	0.8	0.48	0.384	0.384	1	0	0.51	4	0	0	1	woman	4	1	0	0	0	0	0	0	0
1348	R_12szu3QV37Z25QN	0.8	0.8	0.29	0.232	0.232	1	0	1	6	0	0	2	men	1	0	0	0	0	0	0	0	0
1349	R_1AquaCL24472rcZ	0.8	0.8	0.48	0.384	0.384	1	0	0.5	2	0	0	3	woman	3	1	0	0	0	0	0	0	0
1350	R_1BW8COOufr9uQnv	0.5	0.5	0.29	0.145	0.145	0	0	0.185	1	1	0	2	woman	2	0	0	0	0	0	0	0	0
1351	R_1BWxucwY6iegE7Q	0.25	0.35	0.51	0.1785	0.1275	0	0	0.01	3	0	0	2	woman	3	1	0	0	0	0	0	0	1
1352	R_1C0Xfb9inWzYSpu	0	0	1	0	0	0	1	0.725	3	0	0	2	woman	1	0	0	1	0	0	1	0	1
1353	R_1C0YSOnLSgCpKpb	0.8	0.5	0.5	0.25	0.4	0	0	0	2	0	0	1	woman	4	1	0	0	0	0	0	0	0
1354	R_1C1JmSTXzC6T4BG	0.8	0.8	0.1	0.08	0.08	1	0	0.75	4	0	0	3	men	2	0	0	0	0	0	0	0	0
1355	R_1C2rflNU3ej9a7i	0.8	0.65	0.1	0.065	0.08	0	0	0.5	5	0	0	2	men	1	0	0	0	0	0	0	0	0
1356	R_1C7L3VM5gJ4a7hB	0	0	0.5	0	0	0	1	0.25	1	0	0	2	men	2	0	0	0	0	0	0	0	1
1357	R_1Cd14A2dgxwnLjE	0.8	0.8	0.5	0.4	0.4	1	0	0.25	4	0	0	3	woman	3	0	0	2	0	0	1	1	1
1358	R_1CdARuwvYsxwZOf	0	0	0.51	0	0	0	1	0.995	6	0	0	3	woman	5	1	0	0	0	0	0	0	0
1359	R_1CDBGRxlElWTS6a	0.15	0.25	0.53	0.1325	0.0795	0	0	0.28	2	0	0	3	woman	5	2	1	1	0	0	1	0	0
1360	R_1Ce7XA3H19uSNsl	0.8	0.8	0.5	0.4	0.4	1	0	0.91	6	0	0	3	woman	3	1	0	0	0	0	0	0	0
1361	R_1CIojrRPOwZexZ9	0.8	0.8	0.01	0.008	0.008	1	0	0.85	5	0	0	3	men	2	0	0	0	0	0	0	0	1
1362	R_1CIPrzw71RgX3hw	0	0	0.5	0	0	0	1	0.3	3	0	0	3	woman	5	0	0	0	0	0	0	0	0
1363	R_1CJFCG72onRpSip	0.5	0.35	0.49	0.1715	0.245	0	0	0.445	1	0	0	1	woman	3	0	0	0	0	0	0	0	1
1364	R_1CJv5iErjfdQ9ty	0.35	0.25	0.5	0.125	0.175	0	0	0.68	6	0	0	2	woman	4	0	0	0	0	0	0	0	1
1365	R_1Cm8DSAnCMEDxnz	0	0	0.5	0	0	0	1	0.27	2	1	0	2	men	2	1	0	1	0	0	1	0	0
1366	R_1CpDhb4BOrpIm32	0.1	0.1	0.12	0.012	0.012	0	0	0.65	4	0	0	3	woman	5	1	0	0	0	0	0	0	0
1367	R_1cUhNIJXl5vmgIg	0.35	0.35	0.6	0.21	0.21	0	0	0.25	1	1	0	2	woman	1	1	0	1	0	0	0	1	0
1368	R_1cUsn8UEWLvTnvC	0.8	0.5	0.51	0.255	0.408	0	0	0.12	6	0	0	3	men	5	0	0	1	1	0	0	0	1
1369	R_1cV1gKj5qwaa3qA	0.8	0.8	0.1	0.08	0.08	1	0	0.505	5	0	0	3	men	3	0	0	0	0	0	0	0	0
1370	R_1CyCqarCKbPQs4n	0.65	0.65	0.72	0.468	0.468	0	0	0.375	5	0	0	3	woman	3	0	0	0	0	0	0	0	1
1371	R_1CygCZIoCVK26Q4	0	0	1	0	0	0	1	0.535	2	0	0	1	woman	5	3	0	0	0	0	0	0	0
1372	R_1cYSXfTaA981qLK	0.15	0.15	0.12	0.018	0.018	0	0	0.475	3	0	0	2	woman	2	0	0	0	0	0	0	0	0
1373	R_1d3Ju7CAye5PjCC	0.15	0.15	0.24	0.036	0.036	0	0	0.49	3	0	0	3	woman	2	0	0	1	0	0	0	1	0
1374	R_1d6pWJ2KeWted1k	0.05	0.05	0.5	0.025	0.025	0	0	0.4	4	0	0	3	woman	2	1	0	0	0	0	0	0	1
1375	R_1d6TQFDdVCZqGBK	0	0	0.31	0	0	0	1	0.31	2	0	0	3	woman	5	0	0	0	0	0	0	0	0
1376	R_1dAGsMUm60nZ6mT	0.15	0.15	0.1	0.015	0.015	0	0	0.44	3	0	0	3	woman	4	0	0	1	1	0	0	0	0
1377	R_1dAj7EM4IQh9FgF	0	0	0.8	0	0	0	1	0.355	4	0	0	1	woman	2	1	1	0	0	0	0	0	0
1378	R_1DBAW8zy4woTOGN	0.8	0.65	0.05	0.0325	0.04	0	0	0.505	2	0	0	1	men	5	1	0	0	0	0	0	0	0
1379	R_1dEK3atrs2JEmbr	0.05	0	0.75	0	0.0375	0	0	0.5	6	0	0	3	men	4	2	0	0	0	0	0	0	0
1380	R_1dEuFWMBNdMCSc3	0.65	0.25	0.05	0.0125	0.0325	0	0	0.75	6	0	0	3	men	2	0	0	1	0	0	0	1	1
1381	R_1dFhGmXXscEp7zz	0.05	0.05	0.1	0.005	0.005	0	0	0.5	5	0	0	3	woman	4	0	0	0	0	0	0	0	1
1382	R_1dFiwM2HhuWl3mW	0	0	0.5	0	0	0	1	0.75	2	0	0	3	woman	5	3	0	0	0	0	0	0	0
1383	R_1dFjDfTJuOLdSVE	0.8	0.8	0.5	0.4	0.4	1	0	0.03	3	0	0	2	woman	3	0	0	1	0	0	0	1	0
1384	R_1dgCFMpTHDZDg0E	0.15	0	0.2	0	0.03	0	0	1	6	0	0	2	woman	4	0	0	0	0	0	0	0	0
1385	R_1dGPgUT7ccB17Er	0	0	0	0	0	0	1	0.5	1	0	0	3	men	3	0	0	1	0	0	1	0	0
1386	R_1DHZewsjFwQ1u80	0.35	0.5	0.5	0.25	0.175	0	0	0.57	6	0	0	3	woman	4	0	0	0	0	0	0	0	0
1387	R_1dK16pZTJBxVXcZ	0.5	0.35	0.2	0.07	0.1	0	0	0.6	6	0	0	3	men	3	0	1	0	0	0	0	0	1
1388	R_1dMJnZLckghMDgi	0.05	0	0.52	0	0.026	0	0	0.175	1	0	0	1	woman	2	0	0	3	0	1	1	1	1
1389	R_1dnWcuiPkSQ6O1D	0.35	0.15	0.5	0.075	0.175	0	0	0.495	1	0	0	2	woman	1	0	0	1	0	0	0	1	1
1390	R_1dnwfts7ruULcK8	0.8	0.8	0.3	0.24	0.24	1	0	0.295	6	0	0	2	woman	2	0	0	0	0	0	0	0	0
1391	R_1DpOSFchEPvimaJ	0	0	0.5	0	0	0	1	0.5	6	0	0	3	woman	4	0	1	1	1	0	0	0	1
1392	R_1DpPE8XCmjXLftx	0.8	0.8	0.54	0.432	0.432	1	0	0.925	4	0	0	3	men	5	2	0	0	0	0	0	0	1
1393	R_1DRVJnPPmB4zSiE	0.25	0.25	0.5	0.125	0.125	0	0	0.11	5	0	0	3	woman	4	1	0	1	0	0	0	1	1
1394	R_1DSj56hR2kKuEml	0.65	0.35	0.85	0.2975	0.5525	0	0	0.14	2	0	0	2	woman	4	1	0	0	0	0	0	0	1
1395	R_1dskB1ighpsqQ9N	0.15	0.15	0.7	0.105	0.105	0	0	0.605	3	0	0	2	woman	1	1	0	0	0	0	0	0	1
1396	R_1dtUW1jZgZNuhas	0.8	0.8	0.37	0.296	0.296	1	0	0.5	4	0	0	3	woman	3	0	0	2	1	0	1	0	0
1397	R_1dui3VlOOAt0UEW	0.25	0.05	0.1	0.005	0.025	0	0	0.18	1	0	0	1	woman	1	0	0	0	0	0	0	0	0
1398	R_1duVd30CDa56nTr	0.5	0.35	0.5	0.175	0.25	0	0	0	1	0	0	2	woman	2	0	0	1	0	0	0	1	1
1399	R_1duwCPqSU55r0O9	0.8	0.8	0.5	0.4	0.4	1	0	0.32	2	0	0	3	woman	2	0	0	0	0	0	0	0	0
1400	R_1dyPgDtFpUVMlMo	0.8	0	0.92	0	0.736	0	0	0.5	2	0	0	2	men	3	1	1	0	0	0	0	0	1
1401	R_1dz4Wsts4h3wctz	0.1	0.1	0.94	0.094	0.094	0	0	0.245	5	0	0	2	woman	2	1	1	1	0	0	1	0	0
1402	R_1E04UsSIaiORQPQ	0	0	0.1	0	0	0	1	0.5	5	0	0	3	men	5	1	0	0	0	0	0	0	1
1403	R_1E0Pmquqx7rTCJ6	0.15	0	0.51	0	0.0765	0	0	0.235	3	0	0	3	woman	4	1	0	0	0	0	0	0	1
1404	R_1Eb6D1iBff8uImG	0.8	0.8	0	0	0	1	0	0.575	3	0	0	3	men	2	0	0	0	0	0	0	0	0
1405	R_1eDWiH4vowvgTkE	0	0	0.2	0	0	0	1	0.42	2	0	0	3	men	3	0	0	2	1	0	0	1	1
1406	R_1EibikkzNVfZtgi	0.05	0.05	0.5	0.025	0.025	0	0	0.345	1	1	0	3	woman	4	0	0	0	0	0	0	0	0
1407	R_1eJKHf39o3XjR9e	0.8	0.8	0	0	0	1	0	0.3	6	0	0	3	men	2	0	0	2	1	0	1	0	1
1408	R_1ePt7LbywW8fhkO	0.5	0.35	0.5	0.175	0.25	0	0	0.05	5	0	0	3	woman	2	1	0	0	0	0	0	0	0
1409	R_1ewpUVbNcZ57r58	0.8	0.8	0	0	0	1	0	0.43	6	0	0	3	woman	4	0	0	0	0	0	0	0	1
1410	R_1eWV2HvVfWBGWc4	0.35	0.35	0	0	0	0	0	1	6	0	0	2	woman	2	0	0	1	0	0	0	1	1
1411	R_1eXd7noLt46Sybt	0.8	0.15	0.56	0.084	0.448	0	0	0.01	2	0	0	3	woman	2	0	0	1	0	0	0	1	0
1412	R_1eXdZc95YGH8jAV	0.8	0.8	0.4	0.32	0.32	1	0	0.735	6	0	0	2	woman	5	2	0	1	0	1	0	0	0
1413	R_1exuAUdRRcpVI37	0.8	0.8	0.2	0.16	0.16	1	0	0.425	2	0	0	3	woman	2	0	0	1	1	0	0	0	1
1414	R_1eXXg9GcO4ZlbLm	0.15	0.15	0.1	0.015	0.015	0	0	0.745	5	0	0	2	woman	1	0	0	0	0	0	0	0	1
1415	R_1eyIP40VJxcdw95	0.8	0.8	0.01	0.008	0.008	1	0	0.5	5	0	0	3	woman	3	0	0	0	0	0	0	0	0
1416	R_1ez1CMh1bNuzyRP	0.8	0.65	0.2	0.13	0.16	0	0	0.53	4	0	0	2	woman	1	0	0	0	0	0	0	0	0
1417	R_1F2DQdjxfHxtCoO	0.15	0.15	0.2	0.03	0.03	0	0	0.095	5	0	0	2	woman	3	0	0	0	0	0	0	0	0
1418	R_1f2j6NCgVJyenlq	0.8	0.8	0.25	0.2	0.2	1	0	0.875	4	0	0	1	men	3	0	0	1	0	0	0	1	0
1419	R_1f755mXmnvMEJOh	0.8	0.8	0.1	0.08	0.08	1	0	0.3	4	0	0	2	woman	2	0	0	0	0	0	0	0	1
1420	R_1F8qqUp3iOnXIit	0.8	0.8	0.2	0.16	0.16	1	0	0.05	4	0	0	3	woman	2	0	0	0	0	0	0	0	0
1421	R_1F8TMTn1StIzgDy	0.5	0.5	0.5	0.25	0.25	0	0	0.805	4	0	0	3	woman	2	0	0	1	0	0	0	1	1
1422	R_1F9ZFGTnyOzmmv4	0.35	0.05	0.2	0.01	0.07	0	0	0.65	1	0	0	2	men	1	0	0	0	0	0	0	0	0
1423	R_1fcF9EyQM5E5ir8	0.35	0.25	0.3	0.075	0.105	0	0	0.095	4	0	0	3	men	5	1	0	1	0	0	1	0	0
1424	R_1FCyaqKbz2B2qfT	0	0	0.5	0	0	0	1	0.85	6	0	0	3	woman	4	0	0	0	0	0	0	0	0
1425	R_1FewcP5q6kyUA2d	0.8	0.8	0.33	0.264	0.264	1	0	0.1	6	0	0	3	woman	2	1	0	0	0	0	0	0	0
1426	R_1FFE1AgQauNed7i	0.65	0.5	0.37	0.185	0.2405	0	0	0.99	4	0	0	3	woman	2	0	0	2	0	1	0	1	1
1427	R_1FFGLkbM2AkOAYs	0.8	0.8	0.14	0.112	0.112	1	0	0.48	2	0	0	2	woman	3	0	0	0	0	0	0	0	1
1428	R_1FICscwmgQiduwX	0	0	0.83	0	0	0	1	0.9	2	0	0	3	woman	4	1	0	0	0	0	0	0	0
1429	R_1FIGZXXVY2Ua06h	0	0	0.49	0	0	0	1	0.715	1	0	0	1	woman	3	0	0	0	0	0	0	0	0
1430	R_1fjFcLgSxEoc1s3	0.1	0	0.52	0	0.052	0	0	0.25	1	0	0	2	men	5	3	0	0	0	0	0	0	0
1431	R_1flo66S3geFE3l5	0.15	0.1	0.1	0.01	0.015	0	0	0.4	2	0	0	2	woman	1	0	1	0	0	0	0	0	0
1432	R_1flxC3sfVoU9JZE	0.05	0.05	0	0	0	0	0	0.64	3	0	0	1	woman	4	0	0	0	0	0	0	0	0
1433	R_1FnTOaFGGsf6NmB	0.8	0.8	0.02	0.016	0.016	1	0	0.715	5	1	0	3	men	5	1	0	2	1	0	0	1	0
1434	R_1FOZHsoaQ2dVEMe	0.05	0	0.05	0	0.0025	0	0	0.5	1	0	0	2	woman	2	0	0	1	0	0	0	1	1
1435	R_1FPrwMCNk6K18aQ	0.8	0.8	0.83	0.664	0.664	1	0	0.7	4	0	0	1	woman	1	0	0	0	0	0	0	0	0
1436	R_1Fss9wOvoPnthgx	0.25	0.05	0.51	0.0255	0.1275	0	0	0.5	2	0	0	3	woman	3	1	0	0	0	0	0	0	0
1437	R_1FtCHk2CWbizDZF	0.05	0.05	0.91	0.0455	0.0455	0	0	0.035	2	0	0	3	woman	3	1	0	0	0	0	0	0	0
1438	R_1FteqvIRyXH061d	0.15	0.1	0.5	0.05	0.075	0	0	0	2	0	0	2	woman	1	0	0	0	0	0	0	0	1
1439	R_1FxJLqmWFmaYHrb	0	0	0.11	0	0	0	1	0.225	2	0	0	2	woman	1	0	0	0	0	0	0	0	0
1440	R_1FxnTGd7zODZlX9	0.65	0.5	0.33	0.165	0.2145	0	0	0.5	2	0	0	2	woman	5	1	0	0	0	0	0	0	0
1441	R_1FxqNNedUbEzJ2k	0.65	0.65	0.05	0.0325	0.0325	0	0	0.505	3	0	0	3	woman	3	0	0	0	0	0	0	0	1
1442	R_1g0dzHbp1DC3UcK	0.1	0.15	0.2	0.03	0.02	0	0	0.46	5	0	0	3	woman	4	0	0	2	1	0	0	1	0
1443	R_1g17Mk4VI3Y9TTu	0.25	0.05	0	0	0	0	0	1	4	0	0	1	woman	1	0	0	1	0	0	0	1	1
1444	R_1g5usA4fKu8qcBF	0.35	0.15	0.7	0.105	0.245	0	0	0.3	2	0	0	3	woman	2	1	1	1	0	0	1	0	0
1445	R_1g5XPgj474SJPbl	0.1	0.15	0.5	0.075	0.05	0	0	0.27	5	0	0	3	woman	5	1	0	0	0	0	0	0	0
1446	R_1g88cmP0XQuFdFb	0.8	0.8	0.02	0.016	0.016	1	0	0.5	5	0	0	3	woman	3	0	0	0	0	0	0	0	1
1447	R_1g8Ae3Ir3jXIzke	0.05	0.05	0.3	0.015	0.015	0	0	0.85	4	0	0	3	woman	5	1	0	0	0	0	0	0	0
1448	R_1g8CLuZaUGoW7LM	0.8	0.8	0.05	0.04	0.04	1	0	0.75	6	0	0	2	woman	3	0	0	0	0	0	0	0	0
1449	R_1gBB1vNTngZQcPZ	0.8	0.5	0.2	0.1	0.16	0	0	0.405	6	0	0	3	woman	4	0	0	0	0	0	0	0	0
1450	R_1gC1jsgwrpUKD18	0.35	0.35	0.51	0.1785	0.1785	0	0	0.145	4	0	0	3	woman	2	0	1	4	1	1	1	1	1
1451	R_1gcGPJSz0Gvz4iu	0.8	0.8	0.1	0.08	0.08	1	0	0.375	5	0	0	3	men	2	0	0	4	1	1	1	1	0
1452	R_1gCopyv6Ov3BHzv	0.35	0.25	0.1	0.025	0.035	0	0	0.445	3	0	0	1	woman	4	0	0	0	0	0	0	0	0
1453	R_1gCQmmj6qtkJuav	0	0	0.76	0	0	0	1	0.84	2	0	0	2	woman	1	1	1	0	0	0	0	0	0
1454	R_1gCvWyG43MsNQ6c	0.8	0.8	0.01	0.008	0.008	1	0	0.495	2	0	0	1	woman	4	0	0	2	0	0	1	1	1
1455	R_1GD4aqAWDKTZlXG	0.25	0	0.77	0	0.1925	0	0	0.865	6	0	0	2	woman	1	1	0	1	0	0	0	1	1
1456	R_1gd9CDW4R6dAevY	0.65	0.5	0.1	0.05	0.065	0	0	0.255	6	0	0	3	woman	5	1	0	0	0	0	0	0	1
1457	R_1gexkQLEIEmD3oa	0	0	0.5	0	0	0	1	0.85	5	0	0	3	woman	2	0	0	0	0	0	0	0	1
1458	R_1gFQfJXRUARtwoI	0.15	0.15	0.12	0.018	0.018	0	0	0.35	3	0	0	3	woman	5	0	1	0	0	0	0	0	0
1459	R_1gFsVOWsICcmPpu	0.05	0.05	0.8	0.04	0.04	0	0	0.99	6	0	0	3	woman	2	1	0	1	0	0	1	0	0
1460	R_1gGgoeGIL9M2DBS	0.05	0.05	0.3	0.015	0.015	0	0	0.835	6	0	0	3	woman	4	0	0	2	1	0	0	1	1
1461	R_1gGRMSXbRDFdBbH	0.1	0.05	0.2	0.01	0.02	0	0	0.95	3	0	0	2	woman	2	0	0	0	0	0	0	0	0
1462	R_1GIAwFmdsxlaQmL	0.05	0	0.8	0	0.04	0	0	0	2	0	0	1	woman	1	1	0	0	0	0	0	0	0
1463	R_1GJk6GhjElSBR8p	0.8	0.8	0.53	0.424	0.424	1	0	0.065	3	0	0	3	woman	4	0	1	0	0	0	0	0	1
1464	R_1GK92Bt9vySuK86	0.65	0.1	0.5	0.05	0.325	0	0	0.5	1	0	0	2	woman	1	1	0	0	0	0	0	0	0
1465	R_1gkl3fgqCyVcMDx	0	0	1	0	0	0	1	1	2	0	0	2	men	2	1	1	1	0	1	0	0	0
1466	R_1gLUwl7YENlFLAd	0.65	0.25	0.3	0.075	0.195	0	0	0.325	1	0	0	3	woman	2	0	0	0	0	0	0	0	1
1467	R_1GNBtEAlLnrs1M0	0.8	0.8	0.39	0.312	0.312	1	0	0.7	6	0	0	3	woman	3	0	0	1	0	0	0	1	1
1468	R_1GOGfYhFn8lXWJZ	0.8	0.8	0.5	0.4	0.4	1	0	0.8	3	0	0	3	men	3	1	0	1	0	0	0	1	1
1469	R_1gqp1UZD3pspg4p	0.65	0.65	0.41	0.2665	0.2665	0	0	0.245	5	0	0	3	woman	3	1	1	0	0	0	0	0	0
1470	R_1GQymoTbISz6XKc	0.65	0.65	0.2	0.13	0.13	0	0	0.75	6	1	0	1	men	1	1	0	1	1	0	0	0	0
1471	R_1gT88qD0cfNvAAH	0.8	0.8	0.5	0.4	0.4	1	0	0	1	0	0	1	woman	1	0	0	0	0	0	0	0	0
1472	R_1gtIaLz64H0I2VO	0.8	0.5	0.5	0.25	0.4	0	0	0.115	1	0	0	1	woman	3	1	0	1	0	0	0	1	1
1473	R_1gTm7EnvUpHc9PX	0.8	0.65	0.3	0.195	0.24	0	0	0.55	3	0	0	3	men	2	0	0	0	0	0	0	0	1
1474	R_1gu8BeLRsTTIqTM	0.8	0.8	0.09	0.072	0.072	1	0	0.52	1	0	0	1	woman	2	0	0	0	0	0	0	0	0
1475	R_1gvAUhcs2VKuMcm	0.8	0.8	0.11	0.088	0.088	1	0	0.695	5	0	0	3	men	2	0	0	0	0	0	0	0	1
1476	R_1GvKSqo3nYJo7gV	0.8	0.8	0.3	0.24	0.24	1	0	0.61	6	0	0	3	men	5	0	0	0	0	0	0	0	0
1477	R_1Gw3FzNb2yjM4Rz	0.05	0.05	1	0.05	0.05	0	0	0.075	2	0	0	2	men	2	0	0	3	1	0	1	1	1
1478	R_1GWkoZRdiZiQ6o4	0.35	0.1	0.9	0.09	0.315	0	0	0.5	5	0	0	2	men	5	1	0	0	0	0	0	0	0
1479	R_1GwsK8rW5WKm01Z	0.5	0.5	0.5	0.25	0.25	0	0	0.25	4	0	0	3	woman	5	1	0	0	0	0	0	0	1
1480	R_1GxAOszIPRf7hmy	0.8	0.8	0.03	0.024	0.024	1	0	0.75	1	0	0	3	men	2	0	0	0	0	0	0	0	0
1481	R_1GynnfDuZNEBdAt	0.1	0.1	0.5	0.05	0.05	0	0	0.505	6	0	0	3	men	5	1	0	0	0	0	0	0	1
1482	R_1GyrL0diZGz8JH8	0.25	0.05	0.4	0.02	0.1	0	0	0.02	1	0	0	1	woman	5	0	0	1	0	0	0	1	0
1483	R_1gzMx3bHuLjqTIy	0.5	0.5	0.5	0.25	0.25	0	0	0.155	3	0	0	2	woman	2	0	0	0	0	0	0	0	0
1484	R_1H13TUMhYZMBcfV	0.05	0	0.04	0	0.002	0	0	0.405	3	0	0	2	woman	2	0	0	0	0	0	0	0	0
1485	R_1H2CsWDPJ3kQd4s	0.35	0.25	0.25	0.0625	0.0875	0	0	0	1	0	0	2	men	2	0	0	1	0	0	1	0	0
1486	R_1H2dpGs5fxbD0qx	0.8	0.8	0.7	0.56	0.56	1	0	0.035	1	0	0	2	men	2	1	1	0	0	0	0	0	0
1487	R_1H5A7sFD4paHNB7	0.8	0.8	0.1	0.08	0.08	1	0	1	5	0	0	3	woman	2	0	1	2	1	0	0	1	0
1488	R_1H6unWMWDKzmt4h	0.8	0.8	0.2	0.16	0.16	1	0	0	4	0	0	3	woman	1	0	0	0	0	0	0	0	1
1489	R_1hBkMf9uuMgxfum	0	0	0.8	0	0	0	1	0.44	5	0	0	3	woman	5	2	0	0	0	0	0	0	0
1490	R_1hEBT5s79OTIlG6	0.65	0.8	0.67	0.536	0.4355	1	0	0	1	0	0	1	woman	2	0	1	2	1	0	0	1	1
1491	R_1hFIVYLuASr6Z3b	0.35	0.35	0	0	0	0	0	0.99	1	0	0	3	woman	3	0	0	1	0	0	1	0	0
1492	R_1hGwXJZV3ylGioU	0	0	0.4	0	0	0	1	0.825	6	0	0	3	woman	5	1	0	0	0	0	0	0	0
1493	R_1HhlzIefrnm72Vb	0.8	0.8	0.01	0.008	0.008	1	0	0.475	2	0	0	1	woman	4	0	0	0	0	0	0	0	0
1494	R_1HiqQqgEKiVrGZQ	0.15	0.05	0.3	0.015	0.045	0	0	0.95	4	0	0	1	woman	1	0	0	1	0	0	0	1	1
1495	R_1Hjh9VeXahknlXN	0.25	0	0.15	0	0.0375	0	0	0.23	2	0	0	1	woman	3	1	1	2	1	1	0	0	1
1496	R_1hLIO3CuqaPqWrk	0.15	0.15	0.63	0.0945	0.0945	0	0	0.64	5	0	0	3	woman	3	1	0	1	0	0	1	0	1
1497	R_1hLJ4Ynse55tzOl	0.5	0.65	0.8	0.52	0.4	0	0	0.495	5	0	0	3	woman	5	1	0	0	0	0	0	0	1
1498	R_1hLk1RfGALrQK2S	0.65	0.65	0.25	0.1625	0.1625	0	0	0.725	3	0	0	3	woman	1	0	0	0	0	0	0	0	0
1499	R_1hLKcUOLhUfer2w	0.25	0.35	0.5	0.175	0.125	0	0	0.255	4	0	0	1	woman	1	0	0	0	0	0	0	0	1
1500	R_1hLtJRqnbp2V9UI	0.8	0.8	0.4	0.32	0.32	1	0	0.055	1	0	0	3	woman	2	0	0	0	0	0	0	0	1
1501	R_1HnRpiXIOTqCkMe	0.15	0.25	0.5	0.125	0.075	0	0	0.775	2	0	0	3	woman	2	0	0	1	0	0	0	1	1
1502	R_1HoFaN5XbTq9rNs	0	0	0.05	0	0	0	1	0.95	6	0	0	1	men	1	0	0	0	0	0	0	0	1
1503	R_1Hp00lS5uSnAfuL	0.35	0.1	0.7	0.07	0.245	0	0	0.32	5	0	0	3	woman	5	1	0	0	0	0	0	0	1
1504	R_1hQDbsa6rsNiK4G	0.25	0.1	0.23	0.023	0.0575	0	0	0.415	2	0	0	2	woman	2	0	0	1	0	0	0	1	1
1505	R_1hRqzjrpuZG1dCW	0.25	0.05	0.04	0.002	0.01	0	0	0.725	1	0	0	1	men	1	0	0	0	0	0	0	0	1
1506	R_1hSy5Cd7f88Iywb	0.1	0	0.9	0	0.09	0	0	0	1	0	0	2	woman	2	1	0	1	0	0	0	1	0
1507	R_1hzCZjR1tvBvrRw	0.8	0.8	0.7	0.56	0.56	1	0	0.65	4	0	0	1	woman	5	1	0	0	0	0	0	0	0
1508	R_1i4HQ5vu7U65NJW	0.35	0.1	0.05	0.005	0.0175	0	0	0.4	4	0	0	2	men	1	0	0	0	0	0	0	0	0
1509	R_1I4PmVrOg2CDY70	0.15	0.05	0.32	0.016	0.048	0	0	0.295	1	0	0	3	woman	3	0	0	0	0	0	0	0	0
1510	R_1IAiNCheEZ6ltVM	0.05	0.05	0.51	0.0255	0.0255	0	0	0.5	4	0	0	3	woman	3	0	0	0	0	0	0	0	0
1511	R_1iaIUllB5Z8xLFD	0.05	0	0.41	0	0.0205	0	0	1	6	0	0	3	woman	4	2	0	0	0	0	0	0	1
1512	R_1IcMrBuOlJJnmmK	0.25	0.25	0.36	0.09	0.09	0	0	0.45	6	0	0	2	woman	1	0	0	0	0	0	0	0	0
1513	R_1Ig8PZSUbdrqdON	0.1	0.05	0.2	0.01	0.02	0	0	1	3	0	0	2	woman	2	0	0	0	0	0	0	0	1
1514	R_1igolJVSBVdOPIg	0.1	0.15	0.25	0.0375	0.025	0	0	0.45	5	0	0	2	men	1	0	0	0	0	0	0	0	0
1515	R_1igvlaF1YyhiNFM	0.8	0.35	0.03	0.0105	0.024	0	0	0.95	6	0	0	3	men	3	0	0	0	0	0	0	0	0
1516	R_1IHpfwk6H4vKDSq	0	0	0.65	0	0	0	1	0.6	3	0	0	1	woman	3	1	0	0	0	0	0	0	0
1517	R_1ika5unIckRgcZX	0.8	0.8	0.5	0.4	0.4	1	0	0.1	6	0	0	2	men	5	2	0	1	1	0	0	0	0
1518	R_1ILhBgK0E1J7cP3	0.8	0.8	0.1	0.08	0.08	1	0	0.955	2	0	0	3	woman	3	0	0	0	0	0	0	0	1
1519	R_1ilpGMID19TSLiX	0.5	0.5	0.15	0.075	0.075	0	0	0.5	2	0	0	1	men	1	0	0	0	0	0	0	0	0
1520	R_1ILRu4F1TIuwyMs	0.35	0.35	0.55	0.1925	0.1925	0	0	0.74	3	0	0	2	woman	4	2	0	0	0	0	0	0	0
1521	R_1Im9ybZqOQVgkHa	0	0	0.8	0	0	0	1	0.55	2	0	0	2	woman	2	1	0	0	0	0	0	0	1
1522	R_1Ioxjs5l298QZee	0.1	0.05	0.53	0.0265	0.053	0	0	0.82	2	0	0	2	woman	5	0	0	0	0	0	0	0	1
1523	R_1IoxpIfGBmhqtUw	0.8	0.8	0.5	0.4	0.4	1	0	0.3	4	0	0	3	woman	4	0	0	1	0	0	0	1	1
1524	R_1iqbDItbOPO9qsA	0.35	0.35	0.3	0.105	0.105	0	0	0.3	4	0	0	2	woman	2	0	0	3	1	0	1	1	0
1525	R_1It1zEaVFHHoaJj	0.15	0	0.2	0	0.03	0	0	0.25	4	0	0	2	woman	1	0	0	0	0	0	0	0	1
1526	R_1ItHQoSeBQfV12W	0.8	0.8	0.41	0.328	0.328	1	0	0.285	6	0	0	2	woman	5	0	0	1	1	0	0	0	1
1527	R_1ItR5BcH1DGEYpH	0.65	0.35	0.05	0.0175	0.0325	0	0	0.875	6	0	0	3	men	2	0	0	0	0	0	0	0	0
1528	R_1Iu8RRnBhwzvqkg	0.8	0.8	0.15	0.12	0.12	1	0	1	6	0	0	1	men	1	0	0	1	1	0	0	0	0
1529	R_1IWekL9gzsYG3uL	0.8	0.8	0.15	0.12	0.12	1	0	0.47	3	0	0	2	woman	4	1	0	0	0	0	0	0	0
1530	R_1IXHaRPVMNavmHX	0.35	0.15	0.5	0.075	0.175	0	0	0.45	2	0	0	2	men	4	1	0	0	0	0	0	0	0
1531	R_1IXjO8KdhTfYjxm	0.35	0	0.8	0	0.28	0	0	0	1	0	0	2	woman	3	0	1	1	0	0	1	0	0
1532	R_1Iz4MB6yB4OkdaB	0.5	0.35	1	0.35	0.5	0	0	0.225	4	0	0	2	woman	1	1	0	1	0	0	1	0	1
1533	R_1j6XmorckHMB2zb	0.8	0.8	0.25	0.2	0.2	1	0	1	6	0	0	2	woman	3	0	0	0	0	0	0	0	0
1534	R_1j6Y0yiDWRaPU9s	0.25	0.15	0.62	0.093	0.155	0	0	0.75	4	0	0	3	woman	4	1	1	0	0	0	0	0	1
1535	R_1j81AhP1GCV0nXs	0.8	0.8	0.05	0.04	0.04	1	0	0.15	1	0	0	1	men	3	0	0	1	1	0	0	0	0
1536	R_1j83pXPEuTqVcCW	0	0	0.02	0	0	0	1	0.5	5	0	0	3	woman	3	0	0	0	0	0	0	0	0
1537	R_1j8QU4XrzIzJyMI	0.35	0.25	0.5	0.125	0.175	0	0	0.25	4	0	0	2	men	2	1	0	3	1	0	1	1	0
1538	R_1JCP8ADx0gkADBK	0.8	0.8	0.51	0.408	0.408	1	0	0.16	1	0	0	3	woman	5	2	0	0	0	0	0	0	0
1539	R_1je8Qxynm2tpy8V	0.25	0.1	1	0.1	0.25	0	0	0.745	2	0	0	3	woman	1	1	0	0	0	0	0	0	0
1540	R_1JFNnS659ob959U	0.05	0.05	0.2	0.01	0.01	0	0	0.1	1	0	0	2	woman	1	0	0	0	0	0	0	0	0
1541	R_1jHfoGpjZw125NO	0.8	0.65	0.75	0.4875	0.6	0	0	0.515	6	0	0	3	men	5	4	0	0	0	0	0	0	0
1542	R_1JIneQ47y4x39KR	0	0	0.7	0	0	0	1	0	1	0	0	1	woman	2	2	0	1	0	0	1	0	0
1543	R_1JItOzzd02gOJhw	0	0	0.69	0	0	0	1	0.385	5	0	0	3	woman	4	0	1	2	1	0	0	1	1
1544	R_1jJ17NwUmYPWURW	0.5	0.5	0.5	0.25	0.25	0	0	0.5	2	0	0	2	men	2	0	0	0	0	0	0	0	0
1545	R_1jjhHLfiX9kxdBJ	0.1	0.1	1	0.1	0.1	0	0	0.68	4	0	0	3	woman	3	0	0	0	0	0	0	0	0
1546	R_1jjjqN1ORBs6Ppc	0	0	0.55	0	0	0	1	0.1	1	0	0	2	woman	2	0	0	0	0	0	0	0	0
1547	R_1JK4dtq0kCfyqJQ	0.8	0.65	0.1	0.065	0.08	0	0	0.575	6	0	0	2	woman	3	0	0	0	0	0	0	0	0
1548	R_1jkcZ8QGAVlufLD	0.05	0	0.51	0	0.0255	0	0	0.22	1	1	0	1	woman	4	1	0	0	0	0	0	0	0
1549	R_1jr24u1TDHktnyc	0	0	1	0	0	0	1	0	1	0	0	1	woman	3	1	0	0	0	0	0	0	0
1550	R_1JRbUV4bBxtTi2m	0	0	0.8	0	0	0	1	0.49	6	0	0	3	woman	5	1	0	0	0	0	0	0	0
1551	R_1jrYRDmnTgU4AFW	0.15	0	0.66	0	0.099	0	0	0.45	5	0	0	3	woman	3	1	0	1	0	0	1	0	0
1552	R_1js4A6tympDgdcd	0	0	0.5	0	0	0	1	1	6	0	0	2	woman	5	3	0	0	0	0	0	0	0
1553	R_1jsauiSJB5Ws9yV	0.25	0	0.52	0	0.13	0	0	0	3	0	0	2	woman	4	0	0	0	0	0	0	0	1
1554	R_1JUyoOpnemYCQx4	0.1	0.1	0.5	0.05	0.05	0	0	0.65	5	0	0	3	woman	3	1	1	0	0	0	0	0	0
1555	R_1jVXn6h3HTL0OUj	0.25	0.05	0.5	0.025	0.125	0	0	0.975	4	0	0	3	woman	2	1	0	0	0	0	0	0	0
1556	R_1JXBcq7xh7KcSn2	0.05	0.05	0.03	0.0015	0.0015	0	0	0.695	3	0	0	3	woman	4	0	0	0	0	0	0	0	0
1557	R_1JXcl45TeCVXN5j	0	0	0.1	0	0	0	1	0	1	0	0	2	woman	1	0	0	0	0	0	0	0	0
1558	R_1jxJnzEEOgwIEqY	0.5	0.5	0.15	0.075	0.075	0	0	0.255	1	0	0	1	woman	1	0	0	0	0	0	0	0	1
1559	R_1jy9xmLMQZuJBvM	0.35	0.25	0.7	0.175	0.245	0	0	0.25	6	0	0	3	woman	2	0	0	0	0	0	0	0	0
1560	R_1K0zLPG4ho8ggZP	0.35	0	0.45	0	0.1575	0	0	0.155	2	1	0	2	woman	2	1	0	1	0	0	1	0	0
1561	R_1K1MpvFUIMeUSws	0.1	0.1	1	0.1	0.1	0	0	0.37	6	0	0	2	men	5	4	0	0	0	0	0	0	0
1562	R_1K284vL0g6VAGsE	0.8	0.8	0.05	0.04	0.04	1	0	0.115	6	0	0	3	woman	4	0	0	2	1	0	0	1	1
1563	R_1K7ibv0sQPuoBuz	0	0	0.09	0	0	0	1	0.085	6	0	0	2	woman	5	1	0	0	0	0	0	0	0
1564	R_1kFxDzf49ZX4OmB	0.8	0.8	0	0	0	1	0	0.25	4	0	0	2	woman	2	0	0	1	0	0	0	1	1
1565	R_1kHsRuMdn6BcmdE	0	0	0.49	0	0	0	1	0.31	3	0	0	3	woman	5	0	0	0	0	0	0	0	0
1566	R_1KiQstpYe3bLTCp	0.35	0.35	0.66	0.231	0.231	0	0	0.55	3	0	0	3	woman	3	0	0	0	0	0	0	0	1
1567	R_1kMOoagjjabifDL	0.15	0.15	0.21	0.0315	0.0315	0	0	0.195	4	0	0	2	woman	1	0	0	0	0	0	0	0	1
1568	R_1kNaocclGWk2NxO	0.8	0.8	0.16	0.128	0.128	1	0	0.985	6	0	0	3	men	5	1	0	0	0	0	0	0	0
1569	R_1KoKH6yprvrjY7l	0.15	0.15	0.4	0.06	0.06	0	0	0.5	6	0	0	3	men	4	0	0	2	1	0	0	1	1
1570	R_1KpVBRK7UZkESr6	0	0	0.1	0	0	0	1	0.755	4	0	0	3	woman	5	0	0	0	0	0	0	0	1
1571	R_1KqL1yb7lVHEodB	0.15	0.15	0.5	0.075	0.075	0	0	0.86	6	0	0	2	woman	5	0	0	0	0	0	0	0	0
1572	R_1kXEdPeHdd6FcWm	0.8	0.8	0.15	0.12	0.12	1	0	0.285	6	0	0	3	men	4	0	0	1	0	0	0	1	1
1573	R_1KxsamDwWFx5BlA	0.35	0.25	0.65	0.1625	0.2275	0	0	0	1	1	0	1	woman	1	0	0	0	0	0	0	0	0
1574	R_1l9NVt0UgL02nBE	0	0	0.4	0	0	0	1	0.4	1	1	0	2	men	1	0	0	0	0	0	0	0	0
1575	R_1lacavj2XslugB6	0.8	0.8	0.5	0.4	0.4	1	0	0.5	5	0	0	3	woman	4	2	0	1	1	0	0	0	0
1576	R_1laz3gnok1ZJPC0	0.65	0.65	0.81	0.5265	0.5265	0	0	0.005	4	0	0	2	men	3	0	1	1	0	0	0	1	0
1577	R_1LB6HVzc8axtFIA	0.8	0.8	0.02	0.016	0.016	1	0	0.705	4	0	0	2	woman	4	0	0	0	0	0	0	0	0
1578	R_1LbSB4ANiNCSxXY	0.15	0.05	0.32	0.016	0.048	0	0	0.535	2	0	0	3	men	2	0	0	0	0	0	0	0	0
1579	R_1LC1HKcHpBUmKrC	0.5	0.5	0.25	0.125	0.125	0	0	0.825	5	0	0	3	woman	2	0	0	0	0	0	0	0	0
1580	R_1LcYJOZjyl32X3O	0.8	0.25	0.19	0.0475	0.152	0	0	0.25	3	0	0	2	woman	1	1	0	1	0	0	1	0	1
1581	R_1LFfnUuvZzOsWxR	0.8	0.8	0.1	0.08	0.08	1	0	0.72	6	0	0	3	woman	2	1	0	1	1	0	0	0	0
1582	R_1lfViR6KWiNT2WU	0.8	0.8	0.51	0.408	0.408	1	0	0	1	1	0	1	woman	1	0	0	1	0	0	1	0	0
1583	R_1lhRkzwHnO2PUEv	0.1	0.05	0.5	0.025	0.05	0	0	0.1	6	0	0	2	men	3	0	0	1	0	0	0	1	0
1584	R_1LiZgkhJPVaTu6O	0.25	0	0.86	0	0.215	0	0	0.13	4	0	0	2	woman	2	2	0	1	0	0	0	1	0
1585	R_1LMXVI1whUmAJRR	0.65	0.65	0.2	0.13	0.13	0	0	0.58	5	0	0	3	woman	2	0	1	1	0	0	0	1	0
1586	R_1LN0MybXRh4XWbW	0.5	0.5	0.25	0.125	0.125	0	0	0.035	6	0	0	3	woman	3	1	0	0	0	0	0	0	0
1587	R_1LO4QaTavNa0Mtw	0.05	0	0.1	0	0.005	0	0	0.25	3	0	0	3	woman	2	0	0	1	0	0	1	0	1
1588	R_1LoswG0PIftgTZ0	0.15	0.1	0.6	0.06	0.09	0	0	0.75	6	0	0	3	woman	5	1	0	3	1	1	1	0	1
1589	R_1Lp1ktUSwta6Y7V	0.05	0	0.35	0	0.0175	0	0	0.515	4	0	0	3	woman	5	1	0	0	0	0	0	0	0
1590	R_1LRlIYAasIi84aF	0	0	0.8	0	0	0	1	0.28	2	0	0	3	woman	5	1	0	0	0	0	0	0	0
1591	R_1LtH9X0kW1wFn1O	0.1	0.1	0.25	0.025	0.025	0	0	0.635	1	0	0	2	woman	3	0	0	0	0	0	0	0	0
1592	R_1ltmF8ORsNWmb0u	0.35	0.35	0.14	0.049	0.049	0	0	0.13	5	0	0	3	woman	3	1	0	0	0	0	0	0	0
1593	R_1LtWnxKWyUIPrlC	0.05	0	0.45	0	0.0225	0	0	0.235	1	0	0	1	woman	1	0	1	0	0	0	0	0	0
1594	R_1LU1SFkze4v7VP3	0.35	0.15	0.77	0.1155	0.2695	0	0	0.015	1	0	0	2	woman	1	1	1	0	0	0	0	0	1
1595	R_1lu6WGIT52r06tY	0.8	0.8	0.41	0.328	0.328	1	0	0.65	2	0	0	3	woman	2	0	0	1	0	0	0	1	1
1596	R_1lxEBrro8umvBvC	0.8	0.8	0.1	0.08	0.08	1	0	0.05	3	0	0	2	men	4	0	0	0	0	0	0	0	0
1597	R_1LXKpmtV3scEvpz	0	0	0.5	0	0	0	1	0.25	1	0	0	2	woman	5	1	0	0	0	0	0	0	0
1598	R_1LXMe0seecHDvig	0	0.05	0.04	0.002	0	0	1	0.98	6	0	0	3	men	3	0	0	0	0	0	0	0	0
1599	R_1lyPSfBxDsqtqDn	0	0	0.5	0	0	0	1	0	2	0	0	1	men	1	0	0	0	0	0	0	0	0
1600	R_1LzLhHcNGy4q8xz	0	0	0.5	0	0	0	1	0.75	6	0	0	3	men	5	1	0	0	0	0	0	0	0
1601	R_1LzYqnT1ldXcyXD	0.5	0.25	0.39	0.0975	0.195	0	0	0.285	4	0	0	3	woman	4	1	0	0	0	0	0	0	1
1602	R_1M6EZdLaOTnkWP1	0.8	0.8	0.5	0.4	0.4	1	0	0.77	4	0	0	3	woman	5	1	0	1	0	0	0	1	1
1603	R_1mDUFlla2QVaz3s	0.05	0	0	0	0	0	0	0.375	2	0	0	3	woman	3	0	0	0	0	0	0	0	1
1604	R_1mDwAcIzN9nPXJm	0.15	0.1	0.5	0.05	0.075	0	0	0.345	1	0	0	3	woman	3	1	0	0	0	0	0	0	1
1605	R_1mghtvfX9dPQLUi	0.15	0.15	0.2	0.03	0.03	0	0	0.03	4	0	0	2	woman	3	0	0	0	0	0	0	0	0
1606	R_1mhippOUpHdz3Fp	0.5	0.35	0.49	0.1715	0.245	0	0	0.575	2	0	0	3	woman	3	0	0	0	0	0	0	0	1
1607	R_1mJnBHbYecD5sU0	0.1	0	0	0	0	0	0	0.37	5	0	0	3	woman	4	0	0	0	0	0	0	0	1
1608	R_1mKJFRVPCLCTXvP	0.05	0	0.5	0	0.025	0	0	0.77	2	0	0	2	woman	5	1	0	0	0	0	0	0	0
1609	R_1mlbmihwwdGugaV	0.65	0.5	0.05	0.025	0.0325	0	0	0.925	6	0	0	3	men	3	0	0	0	0	0	0	0	1
1610	R_1mq1IkX14c6ekTx	0.25	0.25	0.05	0.0125	0.0125	0	0	0.575	3	0	0	2	woman	1	0	0	0	0	0	0	0	1
1611	R_1mqLsdd2j4tkh73	0.8	0.35	0.15	0.0525	0.12	0	0	0.575	6	0	0	3	men	2	0	0	0	0	0	0	0	0
1612	R_1mqNAvfn6yCvrcm	0.8	0.35	0.33	0.1155	0.264	0	0	0.255	3	0	0	3	woman	4	1	1	0	0	0	0	0	1
1613	R_1MTiZUUfhEy36zn	0.8	0.5	0.81	0.405	0.648	0	0	0.305	2	0	0	3	woman	1	1	0	2	0	0	1	1	0
1614	R_1mU84SC13ggcUUg	0.05	0	0.3	0	0.015	0	0	0.75	1	0	0	3	woman	1	0	0	0	0	0	0	0	1
1615	R_1mVIowL5j90PG9b	0.05	0	0.8	0	0.04	0	0	0	1	0	0	3	woman	2	1	0	1	0	0	1	0	1
1616	R_1MVTeVCfklGo438	0.8	0.8	0.5	0.4	0.4	1	0	0.785	5	1	0	3	woman	4	1	0	0	0	0	0	0	0
1617	R_1Mw0E3d0eAEPpFT	0	0	0.66	0	0	0	1	0.645	6	0	0	3	woman	5	2	0	0	0	0	0	0	1
1618	R_1n0HSDq8zMaVwSI	0.35	0.5	0.2	0.1	0.07	0	0	0.8	5	0	0	2	men	2	0	0	2	0	0	1	1	0
1619	R_1n1QgqPsD7Ylo68	0.15	0.15	0.08	0.012	0.012	0	0	0.485	2	0	0	2	men	3	0	1	0	0	0	0	0	0
1620	R_1n6ptdm9E0JV8QV	0	0	0.49	0	0	0	1	0.48	4	0	0	3	woman	4	1	0	0	0	0	0	0	1
1621	R_1n7S6Q8ixVd9WD3	0.15	0.05	0.39	0.0195	0.0585	0	0	0.75	6	0	0	3	woman	2	0	0	0	0	0	0	0	1
1622	R_1N8F1pf9mGWltbn	0.8	0.8	0.01	0.008	0.008	1	0	0.7	2	0	0	3	men	3	0	0	1	1	0	0	0	0
1623	R_1N8FJUQU5h8B47C	0.35	0.15	0.65	0.0975	0.2275	0	0	0.75	6	0	0	3	woman	1	1	0	0	0	0	0	0	0
1624	R_1NaAwLljGWTc8WX	0.8	0.8	0.02	0.016	0.016	1	0	0.7	4	0	0	3	woman	3	0	0	2	0	0	1	1	1
1625	R_1NaHT8eaH7hjSpP	0.8	0.8	0.02	0.016	0.016	1	0	0.075	3	0	0	3	woman	4	0	1	0	0	0	0	0	1
1626	R_1Nb74SulqOyyDTT	0.8	0.8	0.25	0.2	0.2	1	0	0.625	5	0	0	3	woman	3	0	0	0	0	0	0	0	1
1627	R_1NDg05VdVmQNsBp	0.25	0.25	0.2	0.05	0.05	0	0	0.175	5	0	0	3	woman	5	0	0	0	0	0	0	0	0
1628	R_1NE4LCwmZiN0Eje	0.05	0	0.25	0	0.0125	0	0	0.35	1	0	0	2	woman	1	0	1	0	0	0	0	0	0
1629	R_1NfAZ9r0xfXEdpc	0.65	0.65	0.02	0.013	0.013	0	0	0.3	2	0	0	3	men	2	0	0	2	0	0	1	1	1
1630	R_1NFiIqc7aK2zlRw	0.35	0.15	0.5	0.075	0.175	0	0	0.4	2	0	0	2	woman	2	0	0	1	0	0	1	0	0
1631	R_1NfXdxzz2UcOA9w	0	0	0.5	0	0	0	1	0.765	5	0	0	3	woman	2	0	0	1	0	0	0	1	1
1632	R_1Nm0Q3CmGr0DZpb	0.05	0	0.8	0	0.04	0	0	0.05	4	0	0	2	woman	5	1	1	1	1	0	0	0	0
1633	R_1Nmg3MWOxvXIhhJ	0.8	0.8	0.1	0.08	0.08	1	0	0	6	0	0	2	woman	3	0	0	1	0	0	0	1	1
1634	R_1nNmYgpngvx6EpX	0.8	0.8	1	0.8	0.8	1	0	0.005	1	0	0	2	woman	2	1	0	0	0	0	0	0	0
1635	R_1nOxYNFwWsCQry1	0.8	0.8	1	0.8	0.8	1	0	0.765	4	0	0	3	woman	3	1	0	0	0	0	0	0	0
1636	R_1NrzhUth0hMjjPj	0.8	0.8	0.31	0.248	0.248	1	0	0.5	5	0	0	2	woman	3	0	0	0	0	0	0	0	1
1637	R_1nSF4iEntOg8mlC	0	0	0.51	0	0	0	1	0.755	6	1	0	2	men	5	1	0	0	0	0	0	0	0
1638	R_1nVh4yKVHkgaBRj	0.8	0.8	0.51	0.408	0.408	1	0	0.24	4	0	0	2	woman	5	3	0	0	0	0	0	0	0
1639	R_1nVZ3lKEQgKY3dT	0.8	0.8	0.15	0.12	0.12	1	0	0.025	1	0	0	3	woman	2	0	0	2	1	0	0	1	1
1640	R_1NwssmiKYCGzHOz	0.15	0.15	0.1	0.015	0.015	0	0	0.975	3	0	0	3	men	1	0	0	1	0	0	0	1	1
1641	R_1NyJMu1zXlFSTrn	0.65	0.65	0.6	0.39	0.39	0	0	0.775	6	0	0	1	woman	1	1	0	1	0	1	0	0	0
1642	R_1NzMRwSrzy9778d	0	0	0.2	0	0	0	1	0.625	1	0	0	1	woman	2	0	0	1	0	1	0	0	1
1643	R_1o0dlNlc8oJJIVU	0.35	0	0.25	0	0.0875	0	0	0.2	2	1	0	3	woman	3	0	0	0	0	0	0	0	0
1644	R_1o5aPEUfei6PQkf	0	0	0.1	0	0	0	1	0.5	3	0	0	2	men	2	0	0	0	0	0	0	0	1
1645	R_1oaKqNCGzFWRDmP	0.8	0.8	0.1	0.08	0.08	1	0	0	1	0	0	3	woman	3	0	0	0	0	0	0	0	1
1646	R_1oc10U9VSFwEgwQ	0.8	0.8	0.2	0.16	0.16	1	0	0.9	2	0	0	2	woman	1	0	1	0	0	0	0	0	0
1647	R_1oegsAmivqmUTzI	0	0	0.51	0	0	0	1	0.425	6	0	0	2	woman	1	0	0	1	0	0	0	1	1
1648	R_1oGU4pbQjc9WhNS	0	0	0.25	0	0	0	1	0.25	2	0	0	1	woman	1	0	0	1	1	0	0	0	1
1649	R_1OGYsYB1ukItkOo	0.05	0.05	0.5	0.025	0.025	0	0	0	3	0	0	1	woman	4	0	0	0	0	0	0	0	0
1650	R_1OHbFKq8sUdX011	0.15	0.15	0.66	0.099	0.099	0	0	1	2	0	0	3	woman	2	0	0	1	0	0	0	1	1
1651	R_1OJOGRbjuIEQBft	0.65	0.65	0.03	0.0195	0.0195	0	0	0.765	6	0	0	3	men	3	0	0	0	0	0	0	0	0
1652	R_1ojUmls9Sc7F7OK	0.8	0.8	0.1	0.08	0.08	1	0	0.4	4	0	0	3	men	2	0	0	0	0	0	0	0	0
1653	R_1ojv2O9SNik5erj	0.65	0.65	0.5	0.325	0.325	0	0	0.125	3	0	0	2	woman	2	0	0	0	0	0	0	0	1
1654	R_1OkIyu62oBFqUMY	0.8	0.8	0.2	0.16	0.16	1	0	0.7	4	0	0	1	woman	5	2	0	0	0	0	0	0	0
1655	R_1OkwZQYL261vOCl	0	0	0.2	0	0	0	1	0.635	4	0	0	3	woman	3	0	0	0	0	0	0	0	0
1656	R_1omWZCjmixIuLso	0.25	0.35	0.6	0.21	0.15	0	0	0.9	5	0	0	2	men	5	1	0	0	0	0	0	0	0
1657	R_1ONQwr9ERtc0fYb	0.35	0.35	0.5	0.175	0.175	0	0	0.35	6	0	0	3	woman	4	0	0	0	0	0	0	0	1
1658	R_1ONTO4znIkjDO2J	0.65	0.65	0.5	0.325	0.325	0	0	0.27	3	0	0	3	woman	2	0	0	1	0	0	0	1	1
1659	R_1OP341tq1XumDee	0.65	0.65	0.09	0.0585	0.0585	0	0	0.505	6	0	0	3	men	3	0	0	0	0	0	0	0	1
1660	R_1OQ4j4XmbCF8OpG	0	0	1	0	0	0	1	0.535	2	0	0	2	men	5	2	0	0	0	0	0	0	0
1661	R_1OTDjW3j9MknJg0	0.65	0.35	0.2	0.07	0.13	0	0	0.9	5	0	0	2	men	2	0	0	1	1	0	0	0	0
1662	R_1otk6HbNZbo5ctE	0	0	0.5	0	0	0	1	0.255	2	0	0	1	woman	4	0	0	0	0	0	0	0	0
1663	R_1ouPIzl5A89Mobx	0.8	0.8	0.1	0.08	0.08	1	0	0.75	4	0	0	3	men	1	0	0	0	0	0	0	0	0
1664	R_1ow0IjLr3kTPxw8	0.8	0.8	0.5	0.4	0.4	1	0	0.175	2	0	0	2	woman	1	0	1	0	0	0	0	0	0
1665	R_1ow3zxM3BED9k3b	0.1	0.05	0.27	0.0135	0.027	0	0	0.415	6	0	0	3	woman	5	1	0	0	0	0	0	0	1
1666	R_1OwVt9U8kMdTRvZ	0.15	0.15	0.53	0.0795	0.0795	0	0	0.255	2	0	0	3	woman	4	1	0	1	0	0	1	0	1
1667	R_1OYSrts2gQeDTIU	0.25	0.15	0.5	0.075	0.125	0	0	0.65	2	0	0	3	woman	2	0	1	0	0	0	0	0	0
1668	R_1P4WIecvlRN20mu	0	0	0.45	0	0	0	1	0.7	4	0	0	3	woman	3	0	0	0	0	0	0	0	0
1669	R_1pAO2qzEDIwQpJb	0	0	0.6	0	0	0	1	0.6	2	0	0	3	woman	4	0	0	0	0	0	0	0	0
1670	R_1pDxPyor20Iu7xr	0.8	0.8	0.2	0.16	0.16	1	0	0.99	3	0	0	3	woman	2	0	0	2	1	0	0	1	0
1671	R_1pEdEZ15xHP7r4o	0	0	0.51	0	0	0	1	0.985	6	0	0	3	woman	5	1	0	0	0	0	0	0	0
1672	R_1pGPhNuErMNEq59	0.8	0.8	0.5	0.4	0.4	1	0	0	4	0	0	1	men	3	1	0	0	0	0	0	0	0
1673	R_1pGs3c77FJWG2qF	0.1	0	0.94	0	0.094	0	0	0	1	0	0	2	woman	2	1	0	0	0	0	0	0	0
1674	R_1pKXahPyEOtfCeQ	0.1	0.1	0.1	0.01	0.01	0	0	0.99	6	0	0	2	men	4	0	0	0	0	0	0	0	0
1675	R_1plnHi89aLfsWlX	0.65	0.35	0.75	0.2625	0.4875	0	0	0.25	1	0	0	2	woman	1	1	0	1	0	0	1	0	1
1676	R_1pMx8sMBvPcigCm	0.8	0.65	0.5	0.325	0.4	0	0	0.25	4	0	0	3	men	2	0	0	1	0	0	0	1	1
1677	R_1pPSNPAnfcSQBUv	0.8	0.65	0.5	0.325	0.4	0	0	0.535	1	0	0	3	woman	4	1	0	0	0	0	0	0	1
1678	R_1PRUdCzM5Q4OMdz	0.8	0.8	0.3	0.24	0.24	1	0	1	6	0	0	3	woman	2	0	0	1	0	0	0	1	1
1679	R_1pu2RdvRPhfew0E	0.1	0	0.5	0	0.05	0	0	0.01	1	0	0	3	woman	2	0	0	1	0	0	0	1	1
1680	R_1pW3cfHcKkWxmTL	0.65	0.1	0.5	0.05	0.325	0	0	0.2	3	0	0	3	woman	2	0	0	0	0	0	0	0	1
1681	R_1pxjqIK23SPYGad	0.35	0.35	0.5	0.175	0.175	0	0	0.05	4	0	0	3	men	5	2	0	1	0	0	1	0	0
1682	R_1q39wfhlDkIIalI	0.1	0.1	0.11	0.011	0.011	0	0	0.035	2	0	0	2	men	3	0	0	0	0	0	0	0	1
1683	R_1q3Bgk9DjmLYYUL	0.35	0.5	0.61	0.305	0.2135	0	0	0.12	4	0	0	1	men	5	1	0	0	0	0	0	0	0
1684	R_1Q4Nckcp149Taym	0.8	0.8	0.5	0.4	0.4	1	0	0.73	4	0	0	3	woman	4	0	0	0	0	0	0	0	1
1685	R_1Q4oCEugijrjJ60	0.5	0.35	0.3	0.105	0.15	0	0	0.745	6	0	0	3	woman	3	2	0	0	0	0	0	0	1
1686	R_1q4YluyNeuGPgBJ	0	0	0.55	0	0	0	1	0	1	0	0	2	woman	3	1	0	0	0	0	0	0	0
1687	R_1Q5FHZh8Vwn0BS8	0	0	0.32	0	0	0	1	0.485	3	0	0	2	woman	4	0	0	0	0	0	0	0	0
1688	R_1q9cTbwMJkaYlET	0	0	0.48	0	0	0	1	0.135	1	1	0	1	woman	1	0	0	1	0	0	1	0	0
1689	R_1qapw6isQsVYV76	0.15	0.15	0.25	0.0375	0.0375	0	0	0.7	3	0	0	1	woman	1	0	0	0	0	0	0	0	0
1690	R_1qb1kL51sRlNTrF	0.8	0.65	0.12	0.078	0.096	0	0	0.195	5	0	0	1	woman	5	0	0	0	0	0	0	0	0
1691	R_1qb4vL5tWJHkzKE	0.1	0	0.2	0	0.02	0	0	0.875	6	0	0	3	men	2	0	1	1	0	0	1	0	1
1692	R_1QbxK6HMAlIroh6	0.05	0	0.5	0	0.025	0	0	0.105	5	0	0	2	men	5	2	0	0	0	0	0	0	0
1693	R_1QDSegqGrbQKZju	0.1	0	0	0	0	0	0	0.14	4	0	0	2	woman	3	0	0	0	0	0	0	0	0
1694	R_1QDU7w1SNDlLSr8	0.8	0.8	0.38	0.304	0.304	1	0	0.93	4	0	0	2	woman	1	0	0	0	0	0	0	0	1
1695	R_1qerQi1huDcESuN	0.8	0.8	0.5	0.4	0.4	1	0	0.3	2	0	0	2	woman	1	0	0	3	1	0	1	1	0
1696	R_1QGANSS4fsdUpRV	0.65	0.05	0.81	0.0405	0.5265	0	0	0.07	1	0	0	2	men	1	2	0	1	0	0	1	0	0
1697	R_1QKRrLGJJd9Tro3	0.1	0.05	0.5	0.025	0.05	0	0	0	2	0	0	2	men	5	0	0	0	0	0	0	0	0
1698	R_1QLqBayz5Sj7iIK	0.8	0.8	0.16	0.128	0.128	1	0	0.46	6	0	0	2	woman	3	0	0	0	0	0	0	0	0
1699	R_1QMCfCvS9mEjgea	0.8	0.1	0.5	0.05	0.4	0	0	0.5	2	0	0	1	woman	2	0	0	1	0	0	0	1	1
1700	R_1QMI71HYnU0otqZ	0.1	0.1	0.24	0.024	0.024	0	0	0.16	5	0	0	3	woman	3	1	0	1	0	0	1	0	1
1701	R_1QoVKvTba8ISzSI	0.15	0	0.12	0	0.018	0	0	0.5	4	0	0	2	woman	3	0	0	0	0	0	0	0	0
1702	R_1QsdBzkzLIx2fih	0.1	0.1	0.5	0.05	0.05	0	0	0.665	1	0	0	1	woman	2	0	0	0	0	0	0	0	0
1703	R_1QsmhFIgfDuGD4i	0.65	0.15	0.66	0.099	0.429	0	0	0.06	1	0	0	1	woman	1	0	0	0	0	0	0	0	0
1704	R_1qVErShlEikARKW	0.1	0.05	0.92	0.046	0.092	0	0	0.76	6	0	0	3	men	5	3	0	1	0	0	0	1	0
1705	R_1QyCfY3fUBTLl8Q	0.5	0.5	0.2	0.1	0.1	0	0	0.37	6	0	0	3	men	2	0	0	0	0	0	0	0	0
1706	R_1r0JWBxgOzXfWNp	0.8	0.8	0.15	0.12	0.12	1	0	1	4	0	0	2	woman	1	0	1	1	0	0	0	1	0
1707	R_1r2Z5ANBwfpqnoe	0.65	0.35	0.52	0.182	0.338	0	0	0.47	1	0	0	3	woman	3	0	0	0	0	0	0	0	0
1708	R_1r343Sa4PCYTf2c	0.8	0.8	0.5	0.4	0.4	1	0	0.75	6	0	0	3	woman	3	0	0	0	0	0	0	0	1
1709	R_1rB3re0s7bTG99P	0	0	0.81	0	0	0	1	0.02	4	0	0	2	woman	4	2	0	0	0	0	0	0	0
1710	R_1rfDq6SxepOBrF5	0.35	0.5	0.25	0.125	0.0875	0	0	0.165	2	0	0	2	woman	2	0	0	0	0	0	0	0	0
1711	R_1roBGNnTYN4pOwx	0.8	0.8	0.56	0.448	0.448	1	0	0.665	2	0	0	3	woman	3	0	0	1	0	0	0	1	1
1712	R_1roEVLx1CAkIa89	0.8	0.8	0	0	0	1	0	0.2	6	0	0	2	men	1	0	0	0	0	0	0	0	0
1713	R_1rOzYR4AhTNqMID	0.8	0.8	0.02	0.016	0.016	1	0	0.875	4	0	0	3	woman	2	0	0	0	0	0	0	0	0
1714	R_1rPaWJM4a9Dpfqz	0.8	0.8	0.4	0.32	0.32	1	0	0.755	5	0	0	2	woman	4	1	0	0	0	0	0	0	0
1715	R_1rrePQxDxhwbupL	0	0	0.4	0	0	0	1	0.615	3	0	0	3	men	3	1	0	0	0	0	0	0	1
1716	R_1rrmTmFxYzWWGr4	0.8	0.8	0.29	0.232	0.232	1	0	0.275	6	0	0	3	woman	3	0	0	0	0	0	0	0	1
1717	R_1rvwE7Zu4tmTrWi	0.8	0.8	0.2	0.16	0.16	1	0	0.25	2	0	0	3	woman	3	0	0	0	0	0	0	0	0
1718	R_1TfILdb737yi4yR	0.15	0.1	0.69	0.069	0.1035	0	0	1	6	0	0	1	woman	1	0	0	1	0	1	0	0	1
1719	R_1TYkW9DHy0qYQ3D	0.5	0.65	0.5	0.325	0.25	0	0	0.71	4	0	0	3	men	3	1	0	0	0	0	0	0	0
1720	R_1yQY28yG0kHKLF7	0.5	0	0.98	0	0.49	0	0	0.29	1	0	0	2	woman	2	1	1	0	0	0	0	0	0
1721	R_20MVDATXhin8vLB	0.8	0.8	0.4	0.32	0.32	1	0	0.365	5	0	0	2	woman	2	1	0	0	0	0	0	0	1
1722	R_20NUUmJjGmRt8rL	0.25	0.25	0.1	0.025	0.025	0	0	0.5	4	0	0	3	woman	4	0	0	0	0	0	0	0	0
1723	R_20OH00JCtdkbMrr	0.65	0.35	0.1	0.035	0.065	0	0	0.3	2	0	0	2	men	4	0	0	0	0	0	0	0	0
1724	R_20OqVy1yj9GpJvl	0.8	0.8	0.5	0.4	0.4	1	0	0.37	1	0	0	1	woman	2	1	0	0	0	0	0	0	0
1725	R_20ZHvai6mDxtDrU	0.25	0.05	0.5	0.025	0.125	0	0	0.065	2	0	0	1	woman	1	0	0	0	0	0	0	0	0
1726	R_20ZPCbXiyxJenUn	0.35	0.35	0.1	0.035	0.035	0	0	0.95	4	0	0	2	woman	2	0	0	0	0	0	0	0	1
1727	R_216uBuDBVVaGqQl	0	0	0.5	0	0	0	1	0.975	4	0	0	2	woman	3	1	0	1	0	0	1	0	0
1728	R_217hlLzajl97hnr	0.15	0.15	0.5	0.075	0.075	0	0	1	6	0	0	3	woman	4	0	0	1	0	0	1	0	0
1729	R_21boRSGVJW4D2xk	0	0	0.91	0	0	0	1	0.2	5	0	0	3	woman	3	2	0	1	0	0	1	0	0
1730	R_21BusIcMkALnuIS	0.65	0	0.72	0	0.468	0	0	0.54	2	0	0	3	woman	3	0	0	1	0	0	0	1	1
1731	R_21EVf9fQzpeN9eP	0.8	0.8	0.81	0.648	0.648	1	0	0.185	6	0	0	3	men	5	3	0	0	0	0	0	0	0
1732	R_21GuzSPFS8MmQlq	0.65	0.35	0.27	0.0945	0.1755	0	0	0	6	0	0	3	woman	3	0	0	0	0	0	0	0	1
1733	R_21HSiku5rhvuQ1X	0.8	0.8	0	0	0	1	0	0.5	6	0	0	3	men	2	0	0	3	1	0	1	1	1
1734	R_21hX1NJtnk480bf	0.25	0.25	0.5	0.125	0.125	0	0	0.7	5	0	0	3	men	5	2	0	0	0	0	0	0	0
1735	R_21j3y6mwgaVi2Ll	0.35	0.25	0.6	0.15	0.21	0	0	0.575	2	0	0	1	woman	1	1	0	0	0	0	0	0	0
1736	R_21j4Vsrj6OsW5mD	0.5	0.65	0.15	0.0975	0.075	0	0	0.26	6	0	0	3	woman	3	0	0	0	0	0	0	0	0
1737	R_21n7ogGe1dOcfOs	0.8	0.65	0.09	0.0585	0.072	0	0	0.975	6	0	0	3	woman	4	0	0	0	0	0	0	0	0
1738	R_21oB3PEeEHLPcge	0.8	0.8	0.29	0.232	0.232	1	0	0.5	6	0	0	3	men	5	2	0	0	0	0	0	0	0
1739	R_21sIzUEsvM70N3u	0.8	0.65	0.15	0.0975	0.12	0	0	0.85	2	0	0	3	men	2	0	0	1	0	0	0	1	0
1740	R_21sOfCKi5Ymkh7R	0.65	0.65	0.2	0.13	0.13	0	0	1	5	0	0	3	woman	2	0	0	1	0	0	0	1	1
1741	R_22AqoGyEjKhTgb6	0.8	0.8	0.5	0.4	0.4	1	0	0.695	6	0	0	3	woman	4	0	1	0	0	0	0	0	0
1742	R_22LjL1TjmwCh204	0	0	0.35	0	0	0	1	0.955	4	0	0	2	woman	1	0	0	0	0	0	0	0	0
1743	R_22QFKQRSlasUFd2	0	0	0.51	0	0	0	1	0.455	1	0	0	1	woman	5	1	0	0	0	0	0	0	0
1744	R_22QXuvY5kX4Kav8	0.15	0.15	0.09	0.0135	0.0135	0	0	0.78	3	0	0	2	woman	5	0	0	0	0	0	0	0	0
1745	R_22rGDqZG9BMAnWl	0.35	0.35	0.15	0.0525	0.0525	0	0	0.95	5	0	0	3	woman	3	1	0	1	0	0	0	1	1
1746	R_22ri1lgidZQwLv8	0.65	0.65	0.3	0.195	0.195	0	0	0.3	2	0	0	1	woman	3	0	0	0	0	0	0	0	0
1747	R_22RqtalNzBAxSHt	0	0	0.1	0	0	0	1	0.4	4	0	0	3	woman	3	0	0	0	0	0	0	0	0
1748	R_22V5IW97LxCoQGV	0.5	0.5	0.53	0.265	0.265	0	0	0.825	6	0	0	3	men	3	0	0	0	0	0	0	0	0
1749	R_22y2Fja3rEPTS5m	0.35	0.35	0.15	0.0525	0.0525	0	0	0.1	6	0	0	3	men	2	0	0	2	1	0	0	1	0
1750	R_22ynC27TFIGccOg	0.8	0.8	0.1	0.08	0.08	1	0	0.95	6	0	0	2	woman	1	0	0	0	0	0	0	0	0
1751	R_22yOZpFlZUvz1A4	0.15	0.15	0.15	0.0225	0.0225	0	0	0.71	6	0	0	3	woman	5	0	0	0	0	0	0	0	1
1752	R_22yRTOl05hU8hNV	0.8	0.8	0.05	0.04	0.04	1	0	0.245	3	0	0	3	woman	3	0	0	1	1	0	0	0	1
1753	R_22yxHNk3V1SjG8u	0.8	0.8	0.51	0.408	0.408	1	0	0.25	5	0	0	3	woman	3	0	0	1	0	0	1	0	0
1754	R_231TZ9VJn4EcWEi	0.8	0.8	0.1	0.08	0.08	1	0	0.57	3	0	0	3	woman	3	0	0	0	0	0	0	0	1
1755	R_2379kWStdLQmH0z	0	0	1	0	0	0	1	0.35	1	0	0	1	woman	5	1	0	0	0	0	0	0	0
1756	R_238DlfUabc0Faz0	0.15	0.05	0.7	0.035	0.105	0	0	0.54	3	0	0	3	woman	5	3	1	0	0	0	0	0	1
1757	R_23gI2ldupn2QTVF	0.8	0.8	0.4	0.32	0.32	1	0	0.155	5	0	0	3	woman	3	0	0	0	0	0	0	0	1
1758	R_23TQDmUorbrAf7f	0	0	0.25	0	0	0	1	0.665	6	0	0	1	men	4	1	0	0	0	0	0	0	0
1759	R_23U18LqSUyNQAIp	0.8	0.8	0.2	0.16	0.16	1	0	0.985	6	0	0	3	men	2	1	0	1	1	0	0	0	0
1760	R_23Uhec7KOO5nvd7	0.8	0.35	0.22	0.077	0.176	0	0	0.22	3	0	0	3	woman	2	0	0	0	0	0	0	0	0
1761	R_23UohGAwHUvohqX	0.05	0	0.87	0	0.0435	0	0	0	1	0	0	1	woman	2	0	1	2	1	0	0	1	0
1762	R_23V6ngVzAhr7WCX	0.1	0.05	0.3	0.015	0.03	0	0	0.795	6	0	0	3	woman	5	2	0	0	0	0	0	0	1
1763	R_23WB4myPHD4b3TK	0	0	0.28	0	0	0	1	0.32	3	0	0	3	woman	4	1	0	0	0	0	0	0	1
1764	R_23WB9liBAILPWCd	0.8	0.8	0.2	0.16	0.16	1	0	0.89	6	0	0	3	woman	3	0	0	0	0	0	0	0	1
1765	R_2402RQzORzpz0bZ	0.15	0.15	0.2	0.03	0.03	0	0	0.75	6	0	0	2	woman	2	0	0	0	0	0	0	0	0
1766	R_242a8uChNrqzEXH	0.8	0.8	0.5	0.4	0.4	1	0	0.35	5	0	0	3	woman	3	0	0	0	0	0	0	0	0
1767	R_244ZJo41QHwqi3v	0.05	0.05	0.1	0.005	0.005	0	0	0.5	6	0	0	3	woman	5	0	0	0	0	0	0	0	0
1768	R_24AV64pgPJ1ISIp	0.05	0	0.9	0	0.045	0	0	0.025	1	0	0	3	woman	2	0	0	0	0	0	0	0	1
1769	R_24cMRZk5Ej6w71H	0.5	0.35	0.02	0.007	0.01	0	0	0.445	5	0	0	2	woman	2	0	0	0	0	0	0	0	1
1770	R_24csBlnjWTDXkzg	0.15	0.05	0.3	0.015	0.045	0	0	0.6	5	0	0	3	woman	5	1	0	0	0	0	0	0	0
1771	R_24CtBCDCegjPs2q	0.8	0.65	0.5	0.325	0.4	0	0	0.59	4	0	0	2	men	5	1	0	0	0	0	0	0	0
1772	R_24e2mMtylGeU2yK	0.1	0	0.4	0	0.04	0	0	0.85	6	0	0	3	men	5	1	0	0	0	0	0	0	0
1773	R_24H4pdAfZVrz1W8	0	0	0.4	0	0	0	1	0.25	3	0	0	1	men	4	1	1	0	0	0	0	0	0
1774	R_24i7NbjJfbBtGlF	0.8	0.8	0.07	0.056	0.056	1	0	0.005	4	1	0	2	woman	3	0	0	1	0	0	1	0	0
1775	R_24jwqKuKRfdTObr	0.65	0.5	0.3	0.15	0.195	0	0	0.62	6	0	0	2	woman	2	0	0	1	0	0	0	1	0
1776	R_24l25O0CvCIM9kR	0.8	0.8	0.2	0.16	0.16	1	0	0.1	4	0	0	2	men	2	0	0	0	0	0	0	0	0
1777	R_24NQVWJnxNsYk0R	0.8	0	1	0	0.8	0	0	0	2	0	0	2	woman	3	2	0	1	0	0	1	0	1
1778	R_24OitR7wHq0bnCI	0.8	0.8	0	0	0	1	0	0.66	3	0	0	2	woman	1	0	0	1	0	0	0	1	0
1779	R_24piukZtxtsMJ0a	0.5	0.5	0.3	0.15	0.15	0	0	0.4	2	0	0	3	woman	4	0	0	0	0	0	0	0	0
1780	R_24vXsONQAwY8sec	0	0	0.03	0	0	0	1	0.255	1	0	0	1	woman	2	0	0	1	0	0	1	0	0
1781	R_24x8mF6Pk9wAOEb	0.8	0.65	0.15	0.0975	0.12	0	0	0.215	4	0	0	2	woman	1	0	0	1	0	0	1	0	0
1782	R_25ENHBi6HFFZSVM	0.65	0.35	0.15	0.0525	0.0975	0	0	0.805	6	0	0	1	woman	1	0	0	0	0	0	0	0	1
1783	R_25EZC6jOhgSVcv0	0.5	0.15	0.5	0.075	0.25	0	0	0.38	3	1	0	2	woman	1	0	1	0	0	0	0	0	0
1784	R_25Gk8LlVcIEUn8q	0.35	0.25	0.25	0.0625	0.0875	0	0	0.6	2	0	0	2	woman	1	0	1	0	0	0	0	0	0
1785	R_25MBiVuMAI1mNjP	0.1	0.1	0.25	0.025	0.025	0	0	0.72	1	0	0	1	woman	1	1	0	1	0	0	1	0	0
1786	R_25NiX6Jax4OcaaH	0	0	0.7	0	0	0	1	0.39	2	0	0	3	woman	5	2	0	1	0	0	1	0	0
1787	R_25SmaMTuj7927cS	0	0.05	0.65	0.0325	0	0	1	0.8	4	0	0	3	woman	4	3	1	0	0	0	0	0	0
1788	R_25sv15KNL2y4woN	0.65	0.15	0.76	0.114	0.494	0	0	0.725	6	0	0	3	woman	5	1	0	0	0	0	0	0	1
1789	R_25XVxjmS1tiZOG0	0.8	0.8	0.28	0.224	0.224	1	0	0.22	2	0	0	3	woman	3	1	0	0	0	0	0	0	1
1790	R_25yHerqlCFtttDd	0.65	0.35	0.42	0.147	0.273	0	0	0.715	5	0	0	3	woman	2	0	0	0	0	0	0	0	0
1791	R_25yZwoWn7ww0o6Q	0.25	0.1	0.4	0.04	0.1	0	0	0.15	3	0	0	3	men	1	0	1	0	0	0	0	0	0
1792	R_264rwbTESTaUMnr	0.15	0.15	0.3	0.045	0.045	0	0	0.125	3	0	0	2	woman	2	0	0	0	0	0	0	0	1
1793	R_265cTuwjoaCeCzm	0.1	0.05	0.5	0.025	0.05	0	0	0	5	0	0	2	men	3	1	1	0	0	0	0	0	0
1794	R_265OA05ESn5QTUo	0	0	0.4	0	0	0	1	0.875	5	0	0	2	woman	2	0	0	2	0	0	1	1	1
1795	R_26bCVPF0oOuKwcj	0.1	0.1	0.2	0.02	0.02	0	0	0.475	5	0	0	2	woman	1	0	0	0	0	0	0	0	1
1796	R_26eYHKwdy2IagAU	0.8	0.8	1	0.8	0.8	1	0	0	3	0	0	2	woman	5	2	0	0	0	0	0	0	0
1797	R_26kVIdG7sclB7Z4	0.8	0.65	0.13	0.0845	0.104	0	0	0.415	5	0	0	3	woman	2	1	0	0	0	0	0	0	1
1798	R_2711yzA6kNCl7Mc	0.35	0.35	0.25	0.0875	0.0875	0	0	1	6	0	0	3	woman	2	0	0	2	1	0	1	0	1
1799	R_272IFiADMQaXBTd	0.5	0.5	0.25	0.125	0.125	0	0	0.65	6	0	0	3	woman	3	1	1	0	0	0	0	0	0
1800	R_277H2obf0vn3JwC	0.05	0.05	0.41	0.0205	0.0205	0	0	0.225	5	0	0	2	woman	4	0	0	0	0	0	0	0	0
1801	R_2782aw6a73Md42D	0.8	0.8	0.46	0.368	0.368	1	0	0.89	3	0	0	1	woman	1	1	0	0	0	0	0	0	1
1802	R_27C3tGKQzTYMXqO	0.8	0.8	0.11	0.088	0.088	1	0	0.145	3	0	0	3	woman	3	0	0	0	0	0	0	0	1
1803	R_27ClChJgQYM0OSB	0.65	0.65	0.3	0.195	0.195	0	0	0	3	0	0	3	woman	3	0	0	0	0	0	0	0	1
1804	R_27DLrR8Bl27sF2o	0.1	0	0.5	0	0.05	0	0	0.245	1	0	0	1	woman	2	0	0	0	0	0	0	0	1
1805	R_27DS5664A2K7Snr	0	0	0.65	0	0	0	1	0.55	1	1	0	1	woman	1	1	0	0	0	0	0	0	0
1806	R_27dsXvK0rrCxaVS	0.5	0.35	0.3	0.105	0.15	0	0	0.3	3	0	0	2	woman	2	1	0	1	0	0	1	0	1
1807	R_27DTQHH3B887BbX	0.5	0.15	0.54	0.081	0.27	0	0	0.055	3	0	0	3	men	5	1	0	0	0	0	0	0	0
1808	R_27I39ZfyCt4XXhe	0.35	0.5	0.5	0.25	0.175	0	0	0.175	6	0	0	3	woman	2	0	0	0	0	0	0	0	1
1809	R_27j2g7uRLlo7F3a	0.8	0.8	0.05	0.04	0.04	1	0	0.5	5	0	0	3	woman	3	0	0	0	0	0	0	0	1
1810	R_27JbxShwqnM6m24	0.35	0.35	0.05	0.0175	0.0175	0	0	0.475	6	0	0	3	men	3	0	0	1	0	0	0	1	1
1811	R_27JqmlXjUqPCzSK	0.8	0.8	0.2	0.16	0.16	1	0	0.65	1	0	0	1	woman	3	0	0	1	0	0	0	1	1
1812	R_27l2kivO2f2yOOn	0.8	0.8	0.5	0.4	0.4	1	0	0	6	0	0	3	men	5	1	0	1	0	0	0	1	1
1813	R_27mv0pu2mZnWeMO	0.5	0.5	0.5	0.25	0.25	0	0	0.5	6	0	0	3	woman	2	0	0	2	0	0	1	1	1
1814	R_27NfQpWNVMsgkcg	0.8	0.8	0.3	0.24	0.24	1	0	0.5	5	0	0	3	men	3	1	0	1	0	0	0	1	1
1815	R_27p4klz1aaOFFLS	0.15	0.1	0.1	0.01	0.015	0	0	0.35	3	0	0	2	woman	2	0	0	2	0	0	1	1	0
1816	R_27QLRjfVimDWhzK	0	0	0.5	0	0	0	1	0.85	6	0	0	3	woman	5	0	0	0	0	0	0	0	0
1817	R_27qXKCX6S7JgKo9	0	0	0.9	0	0	0	1	0.25	1	0	0	1	woman	1	1	0	0	0	0	0	0	0
1818	R_27rpsuk4BS5B857	0.5	0.5	0.36	0.18	0.18	0	0	0.135	1	0	0	2	men	2	0	0	0	0	0	0	0	0
1819	R_27TOdNmP6ukkElB	0.5	0.05	0.3	0.015	0.15	0	0	0.045	4	0	0	3	woman	5	0	1	1	1	0	0	0	1
1820	R_27U4Rx32e97RbjE	0.8	0.8	0.25	0.2	0.2	1	0	0.745	5	0	0	3	woman	4	1	0	1	0	0	0	1	1
1821	R_27vanV6PLzTTFRt	0.05	0.05	1	0.05	0.05	0	0	0.785	3	0	0	3	woman	2	0	1	0	0	0	0	0	1
1822	R_27wKaCEvVvPOHhv	0.15	0.15	0.41	0.0615	0.0615	0	0	0.26	4	0	0	2	woman	1	0	0	0	0	0	0	0	0
1823	R_27yxhxFizohyE8W	0.65	0.35	0.2	0.07	0.13	0	0	0.8	5	0	0	3	woman	2	0	0	0	0	0	0	0	0
1824	R_28AqqYfdHtrACAy	0.8	0.8	0.4	0.32	0.32	1	0	0.34	6	0	0	3	men	5	0	0	0	0	0	0	0	0
1825	R_28Gwr2MpzbkmxMn	0.05	0	0.5	0	0.025	0	0	0.25	1	0	0	3	woman	3	1	1	0	0	0	0	0	0
1826	R_28MAkJKSnMAi1gc	0.8	0.8	0.1	0.08	0.08	1	0	0.77	4	0	0	3	men	3	0	0	1	0	0	0	1	0
1827	R_28P1n92psirOBg0	0.15	0.15	0.1	0.015	0.015	0	0	1	6	0	0	3	woman	2	0	0	0	0	0	0	0	1
1828	R_28TCD5DtF1InHnU	0.35	0.35	0.2	0.07	0.07	0	0	0.65	1	0	0	2	woman	4	0	0	1	0	0	1	0	0
1829	R_28VboKuXDLAM6km	0.65	0.35	0.5	0.175	0.325	0	0	0.585	1	1	0	1	men	1	1	0	0	0	0	0	0	0
1830	R_296LIJK8CgzRxXn	0	0	0.6	0	0	0	1	0.5	1	0	0	3	woman	2	1	0	0	0	0	0	0	0
1831	R_29sSYtdttkSM9CG	0.1	0.05	0.05	0.0025	0.005	0	0	0.35	6	0	0	2	men	3	1	0	0	0	0	0	0	0
1832	R_29tA3Mt9G6IB0yH	0	0	0.7	0	0	0	1	0.055	1	0	0	3	woman	3	1	0	0	0	0	0	0	0
1833	R_29tUh4QdfY3ug7s	0.8	0.8	0.3	0.24	0.24	1	0	0	1	0	0	2	woman	3	1	0	0	0	0	0	0	0
1834	R_2A0bB2OsakHOENB	0.35	0.35	0.3	0.105	0.105	0	0	0.505	6	0	0	3	woman	3	0	0	2	1	1	0	0	0
1835	R_2A0ZrRTZNXzFylU	0.15	0.05	0.05	0.0025	0.0075	0	0	1	6	0	0	3	woman	4	0	0	0	0	0	0	0	1
1836	R_2AEYIyKCVz9fEw0	0.5	0.65	0.5	0.325	0.25	0	0	0.5	6	0	0	3	woman	3	0	0	0	0	0	0	0	1
1837	R_2afdKczcp1PHtYO	0.8	0.65	0	0	0	0	0	1	6	0	0	3	men	4	0	0	1	1	0	0	0	0
1838	R_2AFL5iNTV0iYHuS	0	0	0.3	0	0	0	1	0.08	1	0	0	2	men	1	0	1	1	0	0	1	0	0
1839	R_2afRhUKN92y0vhC	0	0	0.5	0	0	0	1	0.55	2	0	0	2	woman	3	0	1	0	0	0	0	0	1
1840	R_2AGxx1pI6rJIDPk	0.8	0.8	0	0	0	1	0	0.385	6	0	0	2	men	2	0	0	2	1	0	0	1	0
1841	R_2aIFQpFCgh0Fx2a	0.8	0.8	0.54	0.432	0.432	1	0	0.19	1	0	0	1	woman	1	0	0	0	0	0	0	0	0
1842	R_2al6dsdATIQFfWy	0.8	0.8	0.15	0.12	0.12	1	0	0.54	4	0	0	3	woman	5	1	0	0	0	0	0	0	1
1843	R_2aLbxD9JX1a0L1X	0.05	0.05	0.52	0.026	0.026	0	0	0.7	2	0	0	3	woman	5	0	0	1	0	0	1	0	0
1844	R_2an9s0tsZswBJU8	0	0	0.5	0	0	0	1	0.265	1	1	0	2	woman	3	0	0	0	0	0	0	0	0
1845	R_2aR1hqJnJMJyonV	0.1	0.1	0.33	0.033	0.033	0	0	0.51	5	0	0	3	men	5	1	0	1	0	1	0	0	0
1846	R_2aRVT40trz1Pa1m	0.25	0.25	0.2	0.05	0.05	0	0	0.965	6	0	0	3	woman	5	1	0	0	0	0	0	0	0
1847	R_2atWPBLYwBTEoRe	0.8	0.8	0.62	0.496	0.496	1	0	0.645	6	0	0	3	woman	2	1	0	0	0	0	0	0	1
1848	R_2aWByyLnBhtJxtW	0.8	0.8	0.5	0.4	0.4	1	0	0.72	6	0	0	3	woman	2	1	0	0	0	0	0	0	1
1849	R_2aWC6ooOooyXrlH	0.8	0.5	0.12	0.06	0.096	0	0	0.33	2	0	0	1	woman	3	0	1	0	0	0	0	0	0
1850	R_2AXOEIj45glxFVk	0	0	1	0	0	0	1	0.475	3	1	0	1	woman	4	1	0	0	0	0	0	0	0
1851	R_2azDppaPB54qHcb	0.8	0	0.6	0	0.48	0	0	0.35	4	0	0	3	woman	1	0	0	0	0	0	0	0	1
1852	R_2azs47XgErkRxYB	0.65	0.35	0.65	0.2275	0.4225	0	0	0.75	6	0	0	3	men	3	1	0	2	1	0	0	1	1
1853	R_2b0Hk3AKcbtn1Ot	0	0	0.5	0	0	0	1	0.85	5	0	0	1	woman	1	0	0	0	0	0	0	0	0
1854	R_2b1c8vcy8gmjAN9	0.8	0.8	0.5	0.4	0.4	1	0	0.18	4	0	0	3	woman	5	1	0	0	0	0	0	0	0
1855	R_2b3icKgmKDTTCKQ	0.8	0.65	0.68	0.442	0.544	0	0	0.23	3	0	0	3	woman	3	1	0	1	1	0	0	0	1
1856	R_2B4jK3krL5mY4Rw	0.05	0	0.2	0	0.01	0	0	0.99	3	0	0	3	woman	4	0	0	0	0	0	0	0	0
1857	R_2B8WlvIHQrdCcxn	0.8	0.8	0.2	0.16	0.16	1	0	0.615	3	0	0	3	men	4	0	0	1	0	0	0	1	1
1858	R_2BgGD9I2xiKo6FG	0.65	0.65	0.45	0.2925	0.2925	0	0	0.875	6	0	0	2	woman	2	0	0	0	0	0	0	0	1
1859	R_2BhOCSlE0o2Qjlr	0	0	0.3	0	0	0	1	0.5	1	0	0	2	woman	3	0	0	0	0	0	0	0	0
1860	R_2BhvvnpzJFbIgUc	0	0	0.5	0	0	0	1	0.495	6	0	0	3	woman	5	2	0	0	0	0	0	0	0
1861	R_2bIRFDM26SFiU3U	0.15	0.15	0.5	0.075	0.075	0	0	0.5	6	0	0	3	woman	2	0	0	0	0	0	0	0	1
1862	R_2bJe3cz37k0TCbD	0	0	1	0	0	0	1	0.605	3	0	0	2	men	4	4	0	1	0	0	1	0	0
1863	R_2bK6QUZ3lkxPlNj	0.35	0.05	0.5	0.025	0.175	0	0	0.55	6	0	0	1	woman	1	0	0	0	0	0	0	0	0
1864	R_2Bl2gTLRF0R8x2k	0.65	0.5	0.85	0.425	0.5525	0	0	0.005	2	0	0	2	woman	1	1	1	0	0	0	0	0	0
1865	R_2bn1lqjE6kMn5Bv	0.35	0.35	0.1	0.035	0.035	0	0	0.505	1	0	0	1	men	1	0	0	0	0	0	0	0	0
1866	R_2BnB5nwhciTX7If	0.1	0.05	0.1	0.005	0.01	0	0	0.9	6	0	0	3	woman	3	0	0	0	0	0	0	0	1
1867	R_2bNNts3jqDFNOXL	0	0	1	0	0	0	1	0.715	6	0	0	2	woman	5	3	0	0	0	0	0	0	0
1868	R_2boR4TYBsyFrPI5	0.8	0.8	0	0	0	1	0	0.985	5	0	0	2	woman	4	0	0	2	1	1	0	0	0
1869	R_2bPjDJ7UdwMmUkN	0	0	0.25	0	0	0	1	1	4	0	0	2	woman	5	1	0	0	0	0	0	0	0
1870	R_2BrjtVO7jswbiC0	0.15	0.25	0.05	0.0125	0.0075	0	0	0.545	6	0	0	3	men	5	0	0	0	0	0	0	0	1
1871	R_2BsUWSuC4i8I0C2	0.65	0.5	0.8	0.4	0.52	0	0	0.255	2	0	0	2	men	2	1	0	0	0	0	0	0	0
1872	R_2bV2AzlSzLPh276	0.35	0.35	0.58	0.203	0.203	0	0	0.36	6	0	0	3	woman	2	1	0	0	0	0	0	0	1
1873	R_2bVnaE79Hn0fM7n	0.8	0.8	0.15	0.12	0.12	1	0	0.95	6	0	0	3	woman	3	0	0	2	0	1	0	1	1
1874	R_2bW9QLWtP7e34D1	0.8	0.8	0.3	0.24	0.24	1	0	0.27	4	0	0	3	woman	3	0	0	0	0	0	0	0	1
1875	R_2BwCsizvbFAizCP	0.05	0	0.3	0	0.015	0	0	0.66	2	0	0	3	woman	1	0	0	0	0	0	0	0	1
1876	R_2ByTngvwfrzXzdE	0	0	1	0	0	0	1	0.99	1	0	0	2	woman	5	3	0	0	0	0	0	0	0
1877	R_2BzH82TewxOX6sT	0.35	0.35	0.2	0.07	0.07	0	0	0.595	5	0	0	2	men	1	0	0	0	0	0	0	0	0
1878	R_2c6kjBJtdFaaFGs	0.65	0.65	0.64	0.416	0.416	0	0	0.915	3	0	0	3	woman	3	1	0	0	0	0	0	0	0
1879	R_2cAYITLtnMSE6GE	0.8	0.8	0.25	0.2	0.2	1	0	0.75	6	0	0	3	men	3	0	0	0	0	0	0	0	0
1880	R_2CB52WmzkIdbS0p	0.8	0.8	0.02	0.016	0.016	1	0	0.855	6	0	0	3	woman	2	0	0	1	0	0	0	1	1
1881	R_2CBPxXNk60RAbQ5	0.5	0.5	0.25	0.125	0.125	0	0	0.755	2	0	0	2	woman	1	0	0	0	0	0	0	0	1
1882	R_2CCJBTWdSrKhRov	0.5	0.35	0.32	0.112	0.16	0	0	0.97	2	0	0	3	men	3	0	0	1	0	0	1	0	1
1883	R_2ccQVzYBMs2o8kh	0.8	0.65	0.13	0.0845	0.104	0	0	0.465	3	0	0	3	woman	5	0	0	1	0	0	0	1	0
1884	R_2Ceus3KjV0NxxFC	0.8	0.8	0.8	0.64	0.64	1	0	0	4	0	0	3	woman	2	0	0	0	0	0	0	0	0
1885	R_2CevnrzKYwLokKn	0.8	0.8	0.01	0.008	0.008	1	0	0	6	0	0	3	woman	3	0	0	1	1	0	0	0	1
1886	R_2Cgj9U4ZCbs3sS8	0.8	0.8	0.02	0.016	0.016	1	0	0.05	6	0	0	3	woman	4	0	0	1	0	0	1	0	1
1887	R_2CIoMgsgKABHkVF	0.8	0.8	0.3	0.24	0.24	1	0	0.665	1	0	0	1	woman	2	1	0	0	0	0	0	0	1
1888	R_2CJ9cLVlqTp2Vsc	0.8	0.8	0.5	0.4	0.4	1	0	0.055	5	0	0	3	men	5	3	0	0	0	0	0	0	0
1889	R_2COj7wUP5uVzDMo	0	0	0.16	0	0	0	1	0.01	2	0	0	2	men	2	0	0	1	1	0	0	0	0
1890	R_2CPme9tGv1QEQOv	0.65	0.5	0.3	0.15	0.195	0	0	0.41	1	0	0	3	woman	2	0	0	1	0	0	0	1	1
1891	R_2CPNkXBnuugbxAI	0	0	0.3	0	0	0	1	0.545	4	0	0	3	woman	5	1	0	0	0	0	0	0	0
1892	R_2CPof1uTHzocmkM	0.8	0.35	0.4	0.14	0.32	0	0	0	2	0	0	3	woman	2	1	0	2	1	0	1	0	0
1893	R_2Cq4uySwMrJUESd	0	0	0.15	0	0	0	1	0.95	2	0	0	3	woman	2	0	0	2	1	0	0	1	1
1894	R_2CqbaMNtA4xFr57	0.8	0.8	0.15	0.12	0.12	1	0	0.125	6	0	0	3	woman	1	0	0	0	0	0	0	0	1
1895	R_2cqfV20gBrJAaKO	0	0	0.51	0	0	0	1	1	5	0	0	3	woman	5	0	0	0	0	0	0	0	1
1896	R_2CrArMBwInZvW2d	0.65	0.65	0.06	0.039	0.039	0	0	0.19	6	0	0	3	woman	3	1	0	0	0	0	0	0	1
1897	R_2CrMvZLaaZnvwnf	0.8	0.8	0.5	0.4	0.4	1	0	0.15	2	0	0	2	woman	3	0	0	2	1	0	1	0	0
1898	R_2CssvqVhFBclPUn	0.15	0	0.35	0	0.0525	0	0	0.625	5	0	0	2	men	5	2	0	0	0	0	0	0	1
1899	R_2ctHp2EAEl3R0ec	0	0.05	0.51	0.0255	0	0	1	0.75	3	0	0	2	woman	3	0	0	0	0	0	0	0	0
1900	R_2cu9nERNSonyb0L	0.8	0.8	0.07	0.056	0.056	1	0	0.95	6	0	0	2	men	2	0	0	3	1	0	1	1	0
1901	R_2CWg1jNbTreC0Ds	0.8	0.8	0.24	0.192	0.192	1	0	0.285	5	0	0	3	woman	5	0	0	0	0	0	0	0	0
1902	R_2CyqRc8eqTQ1Vmm	0	0	0.51	0	0	0	1	0.4	6	0	0	2	men	3	0	0	0	0	0	0	0	0
1903	R_2czHjkymvh6sQ39	0.1	0.1	0.03	0.003	0.003	0	0	0.51	2	0	0	1	woman	2	0	0	0	0	0	0	0	0
1904	R_2D0UImP1dF5YkKm	0.65	0.35	0.72	0.252	0.468	0	0	0.01	5	0	0	3	woman	4	1	0	0	0	0	0	0	0
1905	R_2D0wzJzrEFPygL4	0.25	0.15	0.3	0.045	0.075	0	0	0.705	5	0	0	3	men	5	2	0	0	0	0	0	0	0
1906	R_2D1R1fTpYUwuGPF	0.35	0.25	0.33	0.0825	0.1155	0	0	0.575	3	0	0	1	men	2	0	0	0	0	0	0	0	0
1907	R_2D62YqKFl4PD15w	0.05	0.05	0.35	0.0175	0.0175	0	0	0.13	4	0	0	3	woman	4	0	0	0	0	0	0	0	0
1908	R_2D84aqWWGWwu3TC	0	0	0.25	0	0	0	1	0.63	6	0	0	3	men	4	0	0	0	0	0	0	0	0
1909	R_2D8r7u3uQ9epYz7	0.8	0.8	0.08	0.064	0.064	1	0	0.95	6	0	0	3	woman	2	1	0	1	0	0	1	0	0
1910	R_2dEegEuvSwQQXnO	0.5	0.15	0.2	0.03	0.1	0	0	0.57	2	0	0	3	woman	4	0	0	0	0	0	0	0	0
1911	R_2dheFGb6ausj3tR	0.25	0.1	0.2	0.02	0.05	0	0	0.975	6	0	0	3	men	3	0	0	0	0	0	0	0	0
1912	R_2dhg8kK1R5TTab9	0.1	0.05	0.4	0.02	0.04	0	0	0.33	3	0	0	2	men	5	2	0	1	0	0	1	0	0
1913	R_2dhI2gTfG7YlgoF	0.15	0	0.5	0	0.075	0	0	0.25	4	0	0	3	woman	3	1	0	0	0	0	0	0	0
1914	R_2dHlx4V9wc7vTtf	0.5	0.35	0.2	0.07	0.1	0	0	0.07	4	0	0	2	woman	1	0	0	0	0	0	0	0	1
1915	R_2dJXDDkhVk0BmXG	0.35	0.35	0.5	0.175	0.175	0	0	0.745	4	1	0	2	woman	3	1	0	0	0	0	0	0	0
1916	R_2dK1eMRzcjc8RIz	0	0	0.5	0	0	0	1	0.68	4	0	0	3	woman	4	1	0	0	0	0	0	0	0
1917	R_2dmE8ZlnpH4GhgT	0.5	0.8	0.3	0.24	0.15	1	0	0.9	6	0	0	2	men	1	0	1	1	0	0	0	1	0
1918	R_2DMHijlwaP38QCr	0.35	0.35	0.3	0.105	0.105	0	0	0.9	5	0	0	3	woman	3	0	0	0	0	0	0	0	1
1919	R_2dmta33myeuEvbJ	0.8	0.8	0.21	0.168	0.168	1	0	1	6	0	0	2	men	1	1	0	0	0	0	0	0	0
1920	R_2DRBN78Wbx1u3JX	0.8	0.8	0.1	0.08	0.08	1	0	0.5	6	0	0	3	woman	4	0	0	0	0	0	0	0	1
1921	R_2DRH38YrH0kg8RE	0.35	0	0.08	0	0.028	0	0	0.85	1	0	0	1	woman	1	0	1	0	0	0	0	0	0
1922	R_2dScoSreCkUakPQ	0.05	0	0.1	0	0.005	0	0	0.535	1	0	0	1	men	1	0	0	0	0	0	0	0	0
1923	R_2dsgr2kgfWo4yaF	0.8	0.65	0.05	0.0325	0.04	0	0	0	1	0	0	2	woman	3	0	0	0	0	0	0	0	0
1924	R_2DUD2lNdPMvAKVl	0.8	0.8	0.6	0.48	0.48	1	0	0.38	2	0	0	2	woman	1	1	0	0	0	0	0	0	0
1925	R_2DUitgKRdLMPSiu	0.25	0.15	0.06	0.009	0.015	0	0	0.9	6	0	0	2	woman	2	0	1	1	0	0	1	0	1
1926	R_2dunY7MpRbkqf5T	0	0	0.24	0	0	0	1	0.56	1	0	0	2	woman	2	0	0	0	0	0	0	0	1
1927	R_2DV1DtnHKfrDT4C	0.8	0.8	0.6	0.48	0.48	1	0	0.95	4	0	0	3	woman	2	0	0	2	0	1	0	1	1
1928	R_2dW8RLCgT8TZl0f	0.25	0	0.36	0	0.09	0	0	0.315	1	0	0	3	woman	3	0	0	1	1	0	0	0	1
1929	R_2dWvBPaHjDIVUIl	0.8	0.8	0.2	0.16	0.16	1	0	0.46	3	0	0	3	woman	3	0	0	0	0	0	0	0	0
1930	R_2dzEu3o726i8Sxw	0.8	0.65	0.1	0.065	0.08	0	0	0.4	3	0	0	2	men	3	0	0	1	0	0	1	0	0
1931	R_2DZH0cEgB18lyLj	0.05	0.05	0.4	0.02	0.02	0	0	0.255	4	0	0	2	woman	4	0	0	0	0	0	0	0	0
1932	R_2DZTrzbjDOYTxWH	0.15	0.1	0.5	0.05	0.075	0	0	0.515	3	0	0	3	woman	2	1	0	0	0	0	0	0	1
1933	R_2E0DJzMWb90qh0a	0.05	0	0.31	0	0.0155	0	0	0.27	1	1	0	2	woman	2	0	0	0	0	0	0	0	0
1934	R_2e2TJjGAVFaUaiD	0.8	0.8	0.5	0.4	0.4	1	0	0.35	3	0	0	2	woman	2	0	0	0	0	0	0	0	0
1935	R_2E3PZYlh50kHrXr	0	0	0.5	0	0	0	1	0.395	2	0	0	2	woman	4	0	0	1	0	0	1	0	0
1936	R_2e41ZNWe38uzi8Z	0.8	0.8	0.2	0.16	0.16	1	0	0	6	0	0	3	woman	2	0	0	1	0	1	0	0	1
1937	R_2E6tBX6AMKugLib	0.25	0.15	0.1	0.015	0.025	0	0	0.665	1	0	0	2	woman	2	0	0	0	0	0	0	0	0
1938	R_2e8V4uEhBIOlJ25	0.8	0.5	0	0	0	0	0	0.985	6	0	0	3	men	3	0	0	2	0	1	1	0	0
1939	R_2EafQ7uu8VBHdMw	0.8	0.8	0.15	0.12	0.12	1	0	0.6	6	0	0	2	woman	1	0	1	1	0	0	0	1	1
1940	R_2Ec60s31iLfTlAd	0.8	0.8	0	0	0	1	0	0	3	0	0	2	woman	2	0	0	0	0	0	0	0	0
1941	R_2EcRJECwv4FDA13	0.65	0	0.25	0	0.1625	0	0	0.465	2	0	0	3	woman	3	0	1	0	0	0	0	0	0
1942	R_2EcRRQp5utRkNBa	0.8	0.8	0.07	0.056	0.056	1	0	0.12	1	0	0	3	woman	3	2	0	0	0	0	0	0	0
1943	R_2EcuYq05kmSmzTi	0	0	0.7	0	0	0	1	0.95	1	0	0	2	woman	3	0	0	1	0	1	0	0	1
1944	R_2EEkmTzwHiAqkWR	0.1	0	0.2	0	0.02	0	0	1	6	0	0	3	woman	2	0	0	1	0	0	0	1	1
1945	R_2EEQKspGVqKnHEL	0.8	0.8	0.4	0.32	0.32	1	0	0.87	6	0	0	3	woman	5	1	0	0	0	0	0	0	0
1946	R_2EhPoKQmLdA3Y73	0.65	0.5	0.25	0.125	0.1625	0	0	0.63	3	0	0	2	woman	4	0	0	0	0	0	0	0	0
1947	R_2EnGS2CZeZpCqP8	0.35	0.35	0.2	0.07	0.07	0	0	0.84	6	0	0	3	woman	5	0	0	1	0	0	1	0	1
1948	R_2Eo3CZw0UPmAksm	0.15	0.1	0.7	0.07	0.105	0	0	0.33	5	0	0	3	woman	4	1	1	0	0	0	0	0	0
1949	R_2Epi4e38FuO1nFY	0.8	0.8	0.5	0.4	0.4	1	0	1	6	0	0	2	men	2	0	0	1	0	0	0	1	1
1950	R_2eQI7CxwFPQieI9	0.8	0.8	0.25	0.2	0.2	1	0	0.3	5	0	0	3	men	3	0	1	0	0	0	0	0	0
1951	R_2eQm04hppVRoqKE	0.35	0.25	0.5	0.125	0.175	0	0	0.205	6	0	0	3	woman	4	0	1	2	1	0	1	0	1
1952	R_2EsK0pNOC9VCDuz	0.65	0.65	0.67	0.4355	0.4355	0	0	0.385	2	0	0	3	woman	2	0	1	0	0	0	0	0	1
1953	R_2EtKkMC1hDiw4wt	0.8	0.8	0	0	0	1	0	0.94	6	0	0	3	woman	4	1	0	2	1	0	0	1	1
1954	R_2Eue8HFKC8wIETJ	0.8	0.8	0.49	0.392	0.392	1	0	0.145	3	0	0	2	woman	5	1	0	0	0	0	0	0	0
1955	R_2EyhQ5Ko4eByacP	0	0	0.7	0	0	0	1	0.55	6	0	0	2	men	5	2	0	0	0	0	0	0	0
1956	R_2f22OM1ImghmW38	0	0	0.51	0	0	0	1	0.23	1	1	0	2	woman	2	1	0	0	0	0	0	0	0
1957	R_2f42cuIOktPS4A3	0.35	0.35	0.78	0.273	0.273	0	0	0.95	4	0	0	3	woman	2	1	0	0	0	0	0	0	1
1958	R_2f4bZl7MSZXXS3D	0.35	0.35	0.5	0.175	0.175	0	0	0.55	6	0	0	3	woman	3	0	0	0	0	0	0	0	0
1959	R_2fa0gJWZtNe5ms9	0.35	0.25	0.5	0.125	0.175	0	0	0.5	2	0	0	2	men	4	0	0	0	0	0	0	0	0
1960	R_2fBQhTt1u7KJtO7	0.15	0.15	0.1	0.015	0.015	0	0	0.745	6	0	0	3	woman	3	0	0	1	0	0	0	1	1
1961	R_2fcYqPQlBGG18LO	0.1	0.05	0.22	0.011	0.022	0	0	0.495	6	0	0	2	woman	1	0	0	1	0	0	1	0	1
1962	R_2feoL2y2scox1mF	0	0	1	0	0	0	1	0.95	2	0	0	3	men	2	0	0	0	0	0	0	0	1
1963	R_2ffIQyN9KgLCj8P	0.8	0.8	0.3	0.24	0.24	1	0	0	4	0	0	3	woman	3	0	0	2	1	0	0	1	1
1964	R_2fIBUA6wXSsuLMb	0.8	0.8	0	0	0	1	0	0.3	6	0	0	3	woman	2	1	0	0	0	0	0	0	1
1965	R_2fj4AtwK6u35KuN	0	0	0.5	0	0	0	1	0.3	4	0	0	2	men	5	0	0	0	0	0	0	0	0
1966	R_2fJbk1v3p2Etu8X	0.8	0.1	0.35	0.035	0.28	0	0	0.5	4	0	0	2	woman	1	0	0	0	0	0	0	0	1
1967	R_2fJOJvHILPlP977	0.8	0.1	0.5	0.05	0.4	0	0	0	5	0	0	3	woman	4	1	0	2	0	1	0	1	1
1968	R_2fp6GjMc6wHtsXJ	0	0	0.4	0	0	0	1	0.15	2	0	0	2	woman	2	0	0	0	0	0	0	0	0
1969	R_2fpTAFYjVAz5Msc	0.8	0.65	0.09	0.0585	0.072	0	0	0.09	1	0	0	2	woman	3	0	0	0	0	0	0	0	1
1970	R_2fvdX2UHFUYmIqF	0.8	0.8	0.3	0.24	0.24	1	0	0.35	4	0	0	2	woman	3	1	0	0	0	0	0	0	0
1971	R_2hREUTIYelm3nAR	0	0	1	0	0	0	1	0.495	1	0	0	2	woman	1	2	1	0	0	0	0	0	0
1972	R_2mFdX8JhbnCUPrr	0.8	0.8	0.64	0.512	0.512	1	0	0.19	3	0	0	3	woman	2	1	0	1	0	0	0	1	1
1973	R_2mZzhB43feng4Vz	0.25	0.25	0.23	0.0575	0.0575	0	0	0.87	5	0	0	3	woman	5	0	0	0	0	0	0	0	0
1974	R_2OGB2mSABtJH4a6	0.8	0.5	0.53	0.265	0.424	0	0	0.02	1	0	0	1	woman	2	1	1	2	0	1	1	0	1
1975	R_2OHWDjo2lkQPEzw	0.25	0	0.5	0	0.125	0	0	0.41	6	0	0	3	woman	4	1	0	0	0	0	0	0	1
1976	R_2ONoQxnwBaBHWfg	0.35	0.15	0.5	0.075	0.175	0	0	0	1	0	0	2	men	1	1	0	2	0	0	1	1	1
1977	R_2OPfaEigvzi4yN6	0.8	0.8	0.02	0.016	0.016	1	0	0.085	4	0	0	2	woman	3	0	0	0	0	0	0	0	0
1978	R_2OVKNSdbfc7dJT6	0	0	0.25	0	0	0	1	0.75	5	0	0	1	woman	2	0	0	0	0	0	0	0	0
1979	R_2P0SJNuJGi0NJio	0.5	0.5	0.3	0.15	0.15	0	0	0.245	2	0	0	2	woman	4	0	0	0	0	0	0	0	0
1980	R_2P25siBEIBHyNGu	0.15	0.15	0.35	0.0525	0.0525	0	0	0.74	2	0	0	2	men	1	0	0	0	0	0	0	0	0
1981	R_2P4JA1rnwlQNiGq	0.35	0.5	0.52	0.26	0.182	0	0	0.655	3	0	0	3	men	5	1	0	0	0	0	0	0	0
1982	R_2P5mEMo6UXOwHQy	0.65	0.65	0.97	0.6305	0.6305	0	0	0.285	2	0	0	1	woman	4	0	0	0	0	0	0	0	0
1983	R_2P5yNV9UCnp9D5i	0.35	0.05	0.1	0.005	0.035	0	0	0.85	6	0	0	2	woman	1	0	0	2	0	0	1	1	1
1984	R_2P67sWvLWhcJG9g	0.35	0.35	0.2	0.07	0.07	0	0	0.45	5	0	0	3	men	3	0	0	2	1	1	0	0	0
1985	R_2P6l8ijR6ATA3WS	0.8	0.8	0.24	0.192	0.192	1	0	0.945	6	0	0	3	woman	4	0	0	0	0	0	0	0	1
1986	R_2P7t7ayOj28vDIJ	0.05	0	0.5	0	0.025	0	0	0.75	1	0	0	2	woman	1	0	1	0	0	0	0	0	1
1987	R_2PA4R1xDo2oYUve	0	0	0.44	0	0	0	1	0.59	3	0	0	1	men	5	1	0	0	0	0	0	0	0
1988	R_2PAaE6PmIpiN71i	0.15	0.1	0.31	0.031	0.0465	0	0	0.695	2	0	0	2	men	3	0	0	0	0	0	0	0	0
1989	R_2PAlghmJJ4W9XIj	0.25	0.15	0.3	0.045	0.075	0	0	1	6	0	0	3	woman	2	0	0	3	1	0	1	1	1
1990	R_2PcF97eadycI1OH	0.1	0.1	0.5	0.05	0.05	0	0	0.375	2	0	0	2	woman	2	1	0	1	1	0	0	0	1
1991	R_2Pd80EfX6FGVfOe	0.8	0.8	0.2	0.16	0.16	1	0	0.155	6	0	0	3	woman	4	0	0	0	0	0	0	0	0
1992	R_2PmML4TWFB7aADy	0	0	0.5	0	0	0	1	1	6	0	0	3	woman	5	1	0	0	0	0	0	0	0
1993	R_2PoDcALwx6Si28V	0.35	0.25	0.31	0.0775	0.1085	0	0	0.35	3	0	0	3	woman	2	0	0	0	0	0	0	0	1
1994	R_2pPpRRBd5ogq4lx	0.05	0	0.18	0	0.009	0	0	0.93	3	0	0	2	men	1	0	0	1	1	0	0	0	0
1995	R_2pPtU7gkmtYxFjL	0	0	0.25	0	0	0	1	0	1	1	0	3	woman	2	0	0	0	0	0	0	0	0
1996	R_2pQfjvU8gCug0sG	0.8	0.8	0.5	0.4	0.4	1	0	0.1	6	0	0	3	woman	2	1	0	2	0	1	0	1	1
1997	R_2PsPLOXeYOsMbON	0.1	0	0.36	0	0.036	0	0	0.785	2	0	0	3	woman	2	1	0	0	0	0	0	0	0
1998	R_2PtcIE8zOU5VqEj	0	0	0.51	0	0	0	1	0.3	2	0	0	3	woman	5	2	0	0	0	0	0	0	0
1999	R_2PuRmEmNxs4O9RQ	0	0	0.5	0	0	0	1	1	5	0	0	3	woman	5	0	0	1	0	0	1	0	1
[truncated: 5,217 more rows]
